# Supplementary material for: The ubiquitin isopeptidase USP10 deubiquitinates LC3B to increase LC3B levels and autophagic activity
Source: J Biol Chem. 2021 Feb 10;296:100405. doi: 10.1016/j.jbc.2021.100405 (PMC7960534; doi:10.1016/j.jbc.2021.100405)
Supplement: Table S1 [file mmc2.xlsx]

## Sheet: Sheet2
Supporting Information-Table S1-Summary of next generation sequencing reads
Sequences	symbol	control	GFP-mCh-
CTTACTGGACAGTCACCATC	AKTIP	127	600
CACCACTTACCTAATTGCAT	AKTIP	81	217
TAGAAGACCCCTATGCAATT	AKTIP	90	20
CTTAATGCAGAGCGATAAGA	AKTIP	41	15
GGTGAAGAGAAGACATTAAC	AKTIP	76	21
CTGCAAGAAGAGAGTATTCC	AKTIP	149	59
GGAGTAATATTCATACGGCA	AKTIP	72	264
CCACTTACCTAATTGCATAG	AKTIP	77	10
ACATCCAGCTCACCTGAGGT	AKTIP	145	2810
GGCAGGTATTAATGTATGCA	AKTIP	126	87
ACATACAGTACTGCAGCCTC	AKTIP	153	61
AGGGGTCTTCTATTTTAGGT	AKTIP	88	22
CGGCATGGACTTTACCAAGA	AKTIP	120	42
GGCCTGTCATGGGTAAAGCC	AKTIP	86	295
CCTGAGGTGGGATCAACTAG	AKTIP	125	793
CAGTACTGAGTCGTTTACTC	ALG13	145	2
GATCTTGTTATTAGTCACGC	ALG13	96	1
GAAGAATATCTTTATCGTGC	ALG13	88	36
CTTCTGGGGGTAGTTGTATG	ALG13	181	209
CTCATACAACTACCCCCAGA	ALG13	80	9
ACACCTGAAGTTTCATAGTC	ALG13	138	0
GCAAAGCAGCTACACAAAGA	ALG13	67	8
GAACAATCATCAGCTGGAAC	ALG13	84	308
AATGAGGTCGTCAAAGCTGG	ALG13	137	0
GCAAATTGGTAGAGGAACGG	ALG13	99	0
AGGATGGGTAGCAGTAACAA	ALG13	119	595
GGAACGGTTGGGAGATCCCA	ALG13	117	46
GAGGTTACCAGAAAATGCCT	ALG13	72	750
GGAACGGTTTGATCTACCAG	ALG13	134	2
GCAATGGACTTGGCTTGCCC	ALG13	174	12
GTCGGGGATATGGGATGCCC	ALG13	145	2
CGGCGAGCCGGACCAGCTAA	AMFR	181	1012
CGCGCGGTAGGCGCTGATGA	AMFR	192	2659
TGTCTCTCACTCACTCGAAG	AMFR	72	301
TCTTCGAGTGAGTGAGAGAC	AMFR	168	984
AGTCTCTTCTTGTGACAGTG	AMFR	147	245
AGCGAGGCCGTTAGCTGGTC	AMFR	184	400
GCTGCGCGGAAACTGCCCTG	AMFR	206	3416
GGAGGTCCTGCAGTACCAGA	AMFR	126	30
GGAGACGCTGGACTTCGGCG	AMFR	115	1
AAGCGCTCGAGGAAGAGCAG	AMFR	180	3704
TTAGCTGGTCCGGCTCGCCG	AMFR	159	1713
AGACAAGTCCGGCAAACCAG	AMFR	102	1909
ACCGTGGCTGCTCATCGGCG	AMFR	150	2939
ACAGGGACAGGACTCGACCG	AMFR	217	4881
GTAGCCGGTGATGGAGCAGA	AMFR	174	3328
AAAGATGACCAGGCTGGCCA	AMFR	147	119
AAACAGCAATCCATATTTAG	ANAPC1	54	0
GTGTGACTTCATTATATCAC	ANAPC1	121	59
CCTGAAAGGTTGCAAATGTT	ANAPC1	126	1
TTACCTCTGATTTGACTCTC	ANAPC1	101	50
TTCAAAATGTGCATTCTGTG	ANAPC1	142	263
AATGAATACCTGGGTGAACC	ANAPC1	140	3
GATGAGACTCAACATTCTGG	ANAPC1	38	1
GTTGCCTGCATACATCGCAA	ANAPC1	119	5
GACTTGTCTCATGAACATGA	ANAPC1	72	0
CTGGAAAGGTGAAGTCACAG	ANAPC1	108	296
TGTCCATAACAGAGTCACCC	ANAPC1	90	22
TACAACAGAAGCATTAGGTG	ANAPC1	149	22
GGACAACGATGATTGCAGCA	ANAPC1	114	496
AGTTCTTGTCTGAAGGGTGA	ANAPC1	155	2
ATGGAGGAGTAATTCTGGAA	ANAPC1	109	50
ACAGGAACTTTTGCCCACAT	ANAPC1	160	160
TGTATCATGAATGTACGAGT	ANAPC10	70	0
GACATACCCGAATTTCTTGA	ANAPC10	62	1
CCCTTGGCAGCAACTTGAGT	ANAPC10	133	80
CTGACCCCAAGCAGTTGGAA	ANAPC10	112	350
AGCAAGATCTCAGTCAGAGT	ANAPC10	83	1
ATTTAGTGAACATCCAATTC	ANAPC10	138	138
ACACCAAACAAGACACCTCC	ANAPC10	45	0
TGCTTGGGGTCAGCACCAGG	ANAPC10	107	0
CAGTCCTTTCCAACTGCTTG	ANAPC10	103	6
GTTCTAGCCAATCACCAGAA	ANAPC10	110	3
CCAGTAGAAGAGAGCTCCAT	ANAPC10	95	33
CTTGAGTTGGTGGAACCAAG	ANAPC10	71	0
GATGTTCACTAAATGAGGCT	ANAPC10	80	2
GATGCCACAGTTCTCATCGT	ANAPC11	197	1
CGACGACTGCCCGCTGGTGT	ANAPC11	144	98
CCCTCCGTAGGCAAGGTGCC	ANAPC11	188	540
CGTGCATCTGAGTAGTGAAC	ANAPC11	162	142
ACGGCGTGGCCACTTGGCTC	ANAPC11	183	127
TACTCAGATGCACGTCTCCT	ANAPC11	262	52
TGAAGGTGAAGATTAAGTGC	ANAPC11	136	15
GATTAAGTGCTGGAACGGCG	ANAPC11	69	0
GTGGCCAACGATGAGAACTG	ANAPC11	96	0
GTTGGCCACCCAGAGCCAAG	ANAPC11	88	28
GAGCACTGGCCCCACACCAG	ANAPC11	154	0
TGCAATGCATGTGGAAGCAG	ANAPC11	103	1
GCTGTGCGTGCAGCCACTTG	ANAPC11	193	14
GCGACGACTGCCCGCTGGTG	ANAPC11	181	218
GCCCCATGTGCCGCCAGGAA	ANAPC11	195	268
CATGAGAATGTTCCCCCCAT	ANAPC13	248	134
AGCCAAGCGTCAGTTTCCAA	ANAPC13	108	186
GGTATTGCGACATCCTCATA	ANAPC13	77	40
AGAAGACAAGCTGCCTTATG	ANAPC13	144	8
CCTGAACCTGAACAAGACAA	ANAPC13	101	42
ATTCTCATGGAGGTACTGTA	ANAPC13	165	59
GTGAGGTTCAGAGAGATGGA	ANAPC13	106	1
TGAGGATGTCGCAATACCAC	ANAPC13	111	160
CTGCAGGAAAATGGACAGTG	ANAPC13	117	15
TCAGAGAGATGGAAGGATCT	ANAPC13	111	2
GTGCCACCATTGTCTTGTTC	ANAPC13	241	27
ATGCCCGTCGCCGGTACTAC	ANAPC2	183	18
GAGATGATCCAGCGTCTGTA	ANAPC2	90	2
GGTAGAAGAACCTTTGCACG	ANAPC2	121	24
AGCCTATCCGCCGCTACCTG	ANAPC2	101	0
AGGAGCGCTCGTACTCGCCC	ANAPC2	50	0
GCGCGTGCTGGACCCTTCCA	ANAPC2	106	49
GGATGTTGGCATTGATGCGG	ANAPC2	153	2
TCGGTGGGTGCAGATGGCGG	ANAPC2	53	0
CCAGGACCGAGTGTAGCCCG	ANAPC2	62	18
TACGCAGGTAGGGATCCAGG	ANAPC2	76	28
GGAGCCGGTAGTACCGGCGA	ANAPC2	102	0
AGGATGGAGGACCGTTGCCG	ANAPC2	235	146
GCCCTCACCTCAGGTAGCGG	ANAPC2	75	0
GGCTCCTCCTCAGGACATGG	ANAPC2	93	66
ACAGCGTAGACCCCGAACGG	ANAPC2	104	1
CGAGAAGCTGGAGGTCCCCG	ANAPC2	105	122
TCCTGGTCTGGTCGCCCAAG	ANAPC4	86	0
ACAGGTCGGAAAACGCAACA	ANAPC4	57	10
CACTTCCATCCAATGCATAC	ANAPC4	45	30
CTCCAGTTTCCTGTATGCAT	ANAPC4	106	0
CAAAGCAATGAGATCCCGCT	ANAPC4	77	0
CGACCTGTTTCCCATCCTTC	ANAPC4	168	246
CTAACACAGAAGGAAACCAG	ANAPC4	48	0
AAAGACACTGTAGGACGTGA	ANAPC4	120	169
CAGGTCGGAAAACGCAACAT	ANAPC4	138	137
CTGTTTCCCATCCTTCCGGG	ANAPC4	46	0
GGGAGAGAAGCAGCTCCCGC	ANAPC4	28	0
GCATTTTGTGAAAAGGCGGA	ANAPC4	87	114
CCAGGAAAATAATCTCCTGC	ANAPC4	72	0
CTTGGTATCAGCAAGAGCAA	ANAPC4	93	0
TAAAATTGCTCGAGTCACAG	ANAPC4	74	0
GAACTCATCTTGCACTGATG	ANAPC4	75	2
GGTGACGCCGTACAAGATCG	ANAPC5	89	0
GTCCTTGATGCCGAACACAT	ANAPC5	132	28
CCACCTCGCAGAGCTACACG	ANAPC5	112	0
GCTCCGCGTGTAGCTCTGCG	ANAPC5	64	0
GTTTCTGCGTCACATGATCT	ANAPC5	174	67
AAGAACTTGATGTATCTGTA	ANAPC5	118	63
GAAGACGGCAAACAAGCTGA	ANAPC5	113	4
GAAGAGGAGGTATCTTGCAG	ANAPC5	103	19
GCTGAGCATGAACAGCCTGG	ANAPC5	107	281
GGGCAGCGCGATGGTAGGGG	ANAPC5	143	33
GTAACCGGTACTCCTTGGAG	ANAPC5	73	20
TGAAAACATCTTGGACACGG	ANAPC5	72	0
GGAGCCGAAAGCAAAAGTAA	ANAPC5	46	79
GGCAGAGCTCGCCCTGCAGG	ANAPC5	78	1
GGAGGCAATTAGGATTGCCC	ANAPC5	101	52
GCGGCCATACAGCCTCCAGA	ANAPC5	153	100
CCTGTACAAGAAGGCTGGTC	ANAPC7	157	151
GATCCAAACCGTGCCTAACT	ANAPC7	132	168
CCTGACCAGCCTTCTTGTAC	ANAPC7	128	258
GATCCCATCAAGTATAGCAA	ANAPC7	88	0
TGCTGTGAGTAAGTATACCA	ANAPC7	94	37
CAAGAGCAATCAGTACCATC	ANAPC7	95	35
TGGGTCTTCAAGACAAACGG	ANAPC7	104	6
GAATGTGATAGACCACGTGC	ANAPC7	98	1
GAGCCAGTCCAAGTTAGGCA	ANAPC7	209	153
CTGATCAGCATGCAGAACCG	ANAPC7	114	40
TAGGGAAGACTCCAAAATGG	ANAPC7	130	10
CATCCTGCTCTGCAAAGCCG	ANAPC7	93	142
GCTGCTGAGGAGCCGCACGT	ANAPC7	113	16
GCAGATCTGTACTTCAGAGC	ANAPC7	61	35
AAGATGGAATTGCTTTGCTG	ANAPC7	110	105
GGCGTGCCAAGCGAGGATGA	ANKIB1	147	200
GGCTCCCCATAAGATGTATT	ANKIB1	157	274
TTTAGTCTACGAAGATCCTG	ANKIB1	107	265
TTACATTATGCTGCTAGACA	ANKIB1	71	15
TTGTGCACATTCCGTTTATT	ANKIB1	157	85
GAAGCTTTACTTCGAGCTCA	ANKIB1	97	101
AAAGGAGCAAAACTTGACCA	ANKIB1	124	0
GGTATTCTCACGGGATCCCG	ANKIB1	154	131
AAAGCTTCAGCAGTAAAGAG	ANKIB1	109	439
ATGCCAACTCCACCACCAAG	ANKIB1	130	61
GCATTATACCCACTTGGTGG	ANKIB1	171	195
ATGCTGAATTTCAGTATCGG	ANKIB1	110	35
GAAACAGATATTCCAGAAGG	ANKIB1	108	42
GGTTTTCAGAGCGACTGGCA	ANKIB1	139	266
GAGGCAGCAGCATAGTGCAA	ANKIB1	168	202
GCATTTGAACACCTGATCGT	ANKIB1	168	157
AAGATATCACAACCATGAGC	ARIH1	26	1
ACTATTTCGTGTCCTGCTCA	ARIH1	136	36
TATTTCACTGGCCTTGAATG	ARIH1	115	8
AATAACAAATAGCTTTGTAG	ARIH1	40	0
AAAACTTATGTCCACATTCA	ARIH1	126	70
CATGCCTTCTTCCATTATTT	ARIH1	167	246
TGAGGAGGACAGCGGCGCCG	ARIH1	95	16
GCCGGGGCATGAGCAGGAGG	ARIH1	121	30
GCAGATTCTACAACACATGG	ARIH1	24	0
AAAGGCAGCAAGAGATGCAC	ARIH1	95	0
GATCTAGGGCAGCCCTGCAG	ARIH1	102	8
ATAGTTTGTGCTCAAAGCGC	ARIH1	68	84
AGATCTAGAGAATGCCACAG	ARIH1	94	1
CTACAACTACGAGTTCGACG	ARIH1	63	1
GGACGAGGAGTGCAGTGAGG	ARIH1	138	27
GGACGAAGACGACGACGAGC	ARIH1	99	0
CAGACTGCCCCATGGTTATT	ARIH2	225	388
TGCACCGATTGCACTGTACT	ARIH2	214	205
CACACTTCGTGAGCCATTTC	ARIH2	175	176
AGTGTGAGCACTAATGTAGT	ARIH2	127	75
TTCTGCTCAACTGCTTGTTG	ARIH2	166	11
AACAAGCAGTTGAGCAGAAT	ARIH2	140	14
GAAGAAGAAGAAGACGACCC	ARIH2	176	63
TAGAGGCACAGACATACCAG	ARIH2	102	486
GAATCTTCTCGTGAATCCGC	ARIH2	61	2
GGGGTCTGACAGCAATGAAG	ARIH2	50	24
ATATCTCTGAAACTTGCCAG	ARIH2	75	1
GCTGACAGGCCAGAGAGAGT	ARIH2	146	56
AGTGCTGCTCCCAGCAGCTG	ARIH2	164	281
AGTTCTCGTCAAGGACGGCG	ARIH2	155	241
AAGTCCTCTGGTGTACGGAG	ARIH2	182	18
GCTGGATGCTAAGATGTCAG	ARIH2	149	18
GGGCCACCCCATGCTCATCG	ART1	201	9
TCCTTTGATGACCAGTACGC	ART1	137	1
CTGGAAAGGCCCTCACCACG	ART1	131	24
ATAGACAAGAAGTGCAAGTC	ART1	133	136
CCTTACCTGAATTATCCAGA	ART1	53	0
GCTGCTGCTCTGGTTCCTCG	ART1	100	83
GGAGTGTCTTGAAGGAGAAG	ART1	90	150
GCATTGAACTCCTTGTGCAG	ART1	98	21
GTGGTGGAGGTAGTGGGCCC	ART1	152	4
GCCCTGCAGCTCCTGGGCAG	ART1	170	80
GCACACCTCGGAACACCTGG	ART1	105	487
GGCTCGGAGGTAGATGCGGG	ART1	117	0
GGTCTCGTCGTGTGATGGGG	ART1	105	3
GATTCAGCTGGACATGGCCC	ART1	159	59
GGTTGGCCTGGAACTCCGTG	ART1	112	7
GTGGCGGGGATGGACGGGTG	ART1	135	4
CTGCACACCGTTGCGAATCG	ASB1	242	102
TGTCTACCACGCCTCTCGCG	ASB1	241	189
AGTCAGGGTTCGCGCCAGCC	ASB1	150	33
CTCCATGATGCAGCTTACGT	ASB1	146	19
CAGTGCAGGTCGTAATCTGA	ASB1	156	23
GTAGGCTGCGCTGATGTACA	ASB1	159	34
GGAGCAGCCGGAAGCACTGG	ASB1	175	4
GGCGGAAGCATCCATGGCGG	ASB1	198	5
TGCAAGAGGAGAGCTACCGG	ASB1	123	60
GGTCCGCGCCAGCTTCGAGA	ASB1	102	3
GGGCCGGGCAGACATCCTGA	ASB1	126	212
GGACATCAGGAGTCAGGTGG	ASB1	163	285
CAAGGGGCAGACCACCAAGG	ASB1	178	1
GCAGTGGCCGCGATTCGCAA	ASB1	84	28
ACAGCTCCCATGGCCTGCAG	ASB1	165	19
GGTGGACGTAAAAGGACAGA	ASB1	107	77
CACGTGCCCTCGGACCATCG	ASB10	226	39
ATACCAGCGACCCAGAGCGA	ASB10	170	4
CGACCCCAACATCGCTGACC	ASB10	208	119
CCTCCATCGCTCTGGGTCGC	ASB10	197	20
CTGGTCTCTGACATACGAAG	ASB10	84	1
GGTGACTCCTGAAACTCTGC	ASB10	67	37
GCAGATCTGCTTCTAAGACG	ASB10	114	9
GCACAGCTGCAGGCAGCGGG	ASB10	182	66
CGACAGCTGCATGGCCACGG	ASB10	132	216
CGGCTGGCTGCCACATGCAG	ASB10	165	472
GCAGCCGCAGGACTTCCGTG	ASB10	163	130
CCACTCTCGCTCCAAACCTG	ASB10	114	32
CCAGTCCATCACCGATGCCG	ASB10	179	11
GTGGAGCTGCTCCTGTCCTG	ASB10	158	30
GCAAGGCCAGACAGTGCCCC	ASB10	174	123
TGGTCGGTCCGAGGAAGAAG	ASB10	150	247
GCTCGGAACTCCCCTATATG	ASB11	211	7
AGGCCAGGTGCACCTCCAAC	ASB11	181	0
GTTCGGAGCCAAGGCCCAGT	ASB11	187	208
TTCCGAGCTGAGGCACCTCA	ASB11	98	51
TGAGCTGCAGCTTCATGAAG	ASB11	126	121
ACTTCATGAAGCTGCAGCTC	ASB11	103	27
AGAGTGCATGGAGATCCTGC	ASB11	129	102
AGCGAGGCAGTCCAATGTGG	ASB11	125	90
ATGTGGCCTGCACCTACCAG	ASB11	185	46
CCAGTGTCGACCATGGCCAG	ASB11	201	44
GAGCTGCAGCTTCATGAAGT	ASB11	109	49
GGCATGCCTTGGAGGTCACG	ASB11	197	7
GCAAGCATTGAAGAGGGGTG	ASB11	184	40
GCTGCTGGAGTTCGGAGCCA	ASB11	131	149
GGAGTGGGGTGTCCAGCCAC	ASB11	139	2
GCCTCGCTGCAGCATGGAGT	ASB11	164	169
TGAAACGTTTGTAACGCTCC	ASB12	160	2
TGACAACGACTCCTATACTT	ASB12	74	43
AGGCTCTGCGGACGACTAAA	ASB12	150	367
TCCACGGTCACTTCTATCAC	ASB12	220	161
GTCTTGGGACACGAGCCAAT	ASB12	138	13
CACCAAAATCGATTAACAGC	ASB12	54	48
GCAGCCCGACAAGGAGGAGG	ASB12	87	71
GGAGGAGGACACTGACACAG	ASB12	117	873
TGACTGACAGCAGTGAAAAG	ASB12	143	49
GAAGCTGGTGCCTCTCCTGG	ASB12	169	34
GTAGATGCTACCACCAGGAG	ASB12	172	93
GATGGAGGCAGATTTCAAGG	ASB12	128	2
CTGCAGGAGCTCCTAGACCA	ASB12	153	14
GGACACGAGCCAATAGGCCC	ASB12	179	154
GCATTGCTGCTACAGGCCCG	ASB12	163	273
AACGCTCCTGGCGCAAAAGC	ASB12	104	188
CCGGGGCGGGATGTTTAACT	ASB13	149	36
GTGGATGCTCGCAACATCGA	ASB13	111	0
TATTGACGTCGGGGCCAATC	ASB13	137	1
CACACACTCGATGCTGCCCG	ASB13	254	90
CCAAGTTAAACATCCCGCCC	ASB13	195	62
CTGCGTGAACCAGGTCACCG	ASB13	175	52
GGGGACGCTGTGTACAGGGG	ASB13	135	6
TGGCGGCAACATCTACGCCC	ASB13	125	29
TCTACGCCCGGGACAACCGC	ASB13	123	163
GTGCACGAGGCAGCCCAGCG	ASB13	212	427
GCTGCAGGCTCTCACCCCGC	ASB13	138	110
GAGGCGCAGGCATCGCAGAG	ASB13	132	37
GAGGCTTCTTATTGACGTCG	ASB13	147	46
GTAGTACTCGAAGCACTTGG	ASB13	55	8
GTACAGGGGAGGGTTGACCT	ASB13	150	216
ACCAAGTACCATTCCGCATT	ASB14	272	81
AACAGCACAACATGCACCTA	ASB14	221	88
AACTCTGTTGAATGATGAGC	ASB14	140	40
CTTATAGTCAGCGCTCAAAA	ASB14	34	46
TGCACTGCAGCCTTATGCAG	ASB14	110	374
TTCATCTATGTCTTCATCGC	ASB14	71	9
GAAGCAGCTTGACTGAAGAG	ASB14	104	8
AAGTGGACACACTGAAATCA	ASB14	140	49
TTACTTGAAGCCGCAAGTGG	ASB14	177	12
AATACAAAGCTGACTTCCTG	ASB14	85	14
TGGGAGCAAACCACTCACAA	ASB14	107	80
GCTGCGTGACTGCTATGACA	ASB14	138	7
TGGAGGAAATCCAGATGCTG	ASB14	118	4
ATGAGGAGTTCCAGGCACTG	ASB14	171	46
CCATCCTGAGGGCTATCTGG	ASB14	159	64
GCTCATAGTTGCCCATCCTG	ASB14	195	568
CTAGGCGTCGCTGCCGAGTA	ASB15	161	166
TGCTGACCATCGCTTGACAC	ASB15	135	16
GAATTCCCAGAGTGTCTTAT	ASB15	101	78
CAGCATCCTATAAGACACTC	ASB15	44	2
TGAACAACAGCTTCATGCAA	ASB15	104	55
ACAAATACTTGAGATTGTTC	ASB15	99	76
GGCAATGTCCACCTGAGAGA	ASB15	50	1
TAAACGACGAGGTAATGCTG	ASB15	146	391
GGTCATTTACCAATCAGAAG	ASB15	56	552
GTGCTGTTTGAGGCAGCAGG	ASB15	132	168
GCAACAAGTAGACAGTTGAG	ASB15	165	0
GTGGTCAGAGATACAGGAAG	ASB15	108	16
GACTTCAGTTTAGCACACAG	ASB15	60	44
AGCTTTGACTGCCAAAGTCA	ASB15	136	37
GAGCATATTGAATGACACTG	ASB15	129	75
TGGGAATTCAAGACCTGTGA	ASB15	178	34
CTCGCCATCGCTACAGCCCG	ASB16	199	38
CCTGGAGCATGGCGCCGACG	ASB16	156	28
CCCGACTAGCTGTGCGCGCT	ASB16	159	360
AGCAGGAGCGACGGTGAACC	ASB16	184	38
GGGTCGCGCTGCCTTGCATG	ASB16	115	98
CACAAGGATAGGCATTAAGC	ASB16	77	1
GAGAGAGCGCAGCATGGAGG	ASB16	109	265
GCTGCTGGAAGCAGGAGCGA	ASB16	84	6
GGAGACGCCCCTGCACGTGG	ASB16	148	1
CCAGCCACTCCTGCTGCAGG	ASB16	136	48
GGCTGGAATGGGAGGACCGG	ASB16	95	11
GGGTCTCGGCAGGAACGGTG	ASB16	180	69
GCTGCAGGTTGCCGGAGAAG	ASB16	178	30
GTAGCCTCGGGCTGTAGCGA	ASB16	133	2
GGGATCGTGCAGAGGTGCAA	ASB16	109	122
GCGCTGAACACGGCGTGCGC	ASB16	109	47
ACCATTACTCTTACTCTCGA	ASB17	71	1
CCCTTCGAGAGTAAGAGTAA	ASB17	123	91
GATATCACTGTTACGAACCA	ASB17	210	275
GCCAGTGATCTGTAAATCCT	ASB17	172	126
ACCAACAATATGCTCCCAGA	ASB17	68	0
GGTTAATAGTTGATTCCTGA	ASB17	66	37
GTAACCTGGCACTGATATGG	ASB17	88	17
CACATATTTCAGTGAAGTCG	ASB17	114	92
GTCTGAGCTACATAAAAGAG	ASB17	118	642
GCTTTCTGTCATTTCAGTCA	ASB17	73	5
GTGATGCCACTTAATGGGCT	ASB17	121	203
AGAAGCAATTCCACAAAGTC	ASB17	109	11
CTGAGGTATGTGGACTTGGA	ASB17	121	87
ATAGTCGAGCGCGCCCGCGT	ASB18	203	588
GACGCGGGCGCGCTCGACTA	ASB18	101	35
CACGCCCCTGTGCATCGCCG	ASB18	234	33
ATCTGTCCCCGCAGTCATCG	ASB18	169	173
GTTCTTCCAGGATGCCAACG	ASB18	141	4
GTGAAATCTCCAGCCACGTT	ASB18	196	200
GAAGAGATTAAAGTCTGCCC	ASB18	179	498
GTTACCTAGCAGCATGCCGG	ASB18	214	88
TGAGGGGCTTCAGATGGTCG	ASB18	178	3
GAGCAGGTGTCGCACGCAGG	ASB18	171	5
GCCGTGCGGCAGAGGTGCAG	ASB18	206	150
GGACACGCCGCTGCACGTGG	ASB18	180	1
GTGGACGCGAGGAACGGCCG	ASB18	139	32
GGGCGCGCTCGACTATGGCG	ASB18	104	14
GTGCAGGCGCTGCTCAACCA	ASB18	139	80
GAAGGCGTCGGGCCACACGG	ASB18	114	2
CCGTTTACTTGGCAACGTGC	ASB2	94	0
GCCTGCGGACCCCTTGATAA	ASB2	163	103
CGAGAGACACCGCTCTACAA	ASB2	120	8
CTCCGCGTTCTTGCGCTCGC	ASB2	105	30
AGCCTGCGAGCGCAAGAACG	ASB2	142	70
AAGCCCATTGGGGCCCGGGC	ASB2	172	100
ATGCAGATCCTGGTGAGCGG	ASB2	187	34
AGGTGCTGACATCAACACGC	ASB2	46	2
CAAGAATGAGCATGAGGAGG	ASB2	183	356
GGCCGAGCGCAACCACGACG	ASB2	161	2
GACCACCGCGAAGTACAGCG	ASB2	154	368
GCAAGGGGCTGATGACGTCG	ASB2	182	336
GCATTGTGCGCAGGCAGCCG	ASB2	153	50
GATGGTGGCGGGGAAGGCGG	ASB2	55	54
CGAACTCTCAGGAGGTGCAG	ASB2	118	25
CGACCAGCGCACCCTGCAGG	ASB2	217	11
TTGCATCTCGCTGCAAGTCA	ASB3	114	73
CTTGTTCATTGCTGCTCAAG	ASB3	183	351
AATGGATCCCATTCTATGTG	ASB3	160	467
TTAAGGCTGTTGCTTCAACA	ASB3	113	49
TTATTTGTGGCTGCTCAGTA	ASB3	90	86
TCCTCATTACAGTAAAGATC	ASB3	65	16
GAATTGCACAGTAGAATCAG	ASB3	113	5
AGAGGGACACACAAAATGTG	ASB3	98	584
GTGGAGCTTTTGCTCTCCAG	ASB3	175	10
AATCCAGCAACCAGAAGATG	ASB3	119	38
GTTCCATCCACACATAGAAT	ASB3	62	49
AGGTTACCTGAAAAGAAGCC	ASB3	77	4
AAGGAATGCCAGGATGACTT	ASB3	101	14
TGGCTACAGCCCAGACGCCC	ASB3	147	49
AAGGTTGCTCATTGGGACCA	ASB3	146	64
AAGATCAGGATCTGCCCCAC	ASB3	132	116
GGCATTCACGCTGTCCACTA	ASB4	203	8
GCATCATGTGCATGAGCACG	ASB4	168	315
AGCTATCCCCGATGATGACT	ASB4	203	477
GCTTTGCCCCACGATCACAG	ASB4	51	1
GTTAAGATCCTCTGTGATCG	ASB4	180	47
ATTTACCTCCAAGTCATCAT	ASB4	48	27
GAAGACCAACAACCAAGATG	ASB4	115	141
ACTCCTGCTCCTTAAAGCGG	ASB4	175	1037
GCAGCATGCGGCAGACCAGG	ASB4	116	72
GATCCAAAGGCAAATAGATG	ASB4	131	20
CAAACAAGACAGAGAGATGG	ASB4	112	122
AAAGCGGAGGGCCCAGTAGG	ASB4	201	42
AGATTTAGTGACAGGGGCAG	ASB4	166	4
GGAGCTGGTGGCCTTCTACG	ASB4	165	13
CATCTATGCCCCAGGATATC	ASB5	190	8
CTTCGTGCAATGGGGTGACA	ASB5	132	136
CCATTGCACGAAGCCTGCCT	ASB5	175	109
GACATACAAGCTACATAGAG	ASB5	86	2
TGACTTGCTGCTTCATGTAG	ASB5	81	2
CTACATGAAGCAGCAAGTCA	ASB5	113	3
AAAGAAGCTTCCAGATGCAA	ASB5	53	1
AGAAATGACTGAGGATGGCA	ASB5	114	224
GAAAGGCAACCGCAAGGAAG	ASB5	189	88
GTAGGTGCTGACGTACAGAA	ASB5	83	58
GCGGCCTCATGCGTTGGGGA	ASB5	185	2
TATGGAGTAACCCAAGGACA	ASB5	102	10
TAGTGGTGATCGATCTGCCC	ASB5	129	18
GTATGGTGCCAAAGCCCAGC	ASB5	156	720
CCGGTCCCTCCGATTAACGT	ASB6	130	7
ATCACGGGGCCGACGTTAAT	ASB6	125	38
GCCCAGTTATGTCGCCAGCG	ASB6	129	1
CCGACGTTCTCTTGCGGCAT	ASB6	186	90
GATCCACGAGAGTAGCCCCT	ASB6	169	0
GTCAATGCCGCTGACAAGCA	ASB6	101	0
GGAGCTGCTGGTGCATCACG	ASB6	131	0
GAGCAACGCCCTGCTCAAGA	ASB6	142	10
TGAGCTGGGGCTGACGCGGG	ASB6	130	11
GCGGAACCAGCCGGACATGG	ASB6	134	15
ACGGGGCCGACGTTAATCGG	ASB6	145	3
CGTTCCTGCACGGCTTCCGG	ASB6	155	173
GAATCGCATCCACCAGCGGC	ASB6	138	91
CATGCTCTGGCCAGCAGCGA	ASB6	102	45
CCAGAGACTCCTGCCGCTCG	ASB6	180	6
GGTACTCGAAGATGATCCTC	ASB6	80	0
CCGAATGGCCGAGATGCGAA	ASB7	115	577
GAGTCCAGCCATTCGCATCT	ASB7	179	41
CTAACATCAAGCGTGCAATG	ASB7	111	5
AGCTCGCCATTATCCGAGAG	ASB7	177	3
GTAGTTCATCAAGTAGCTTT	ASB7	156	470
TGATGAACTACCAATTGCCA	ASB7	108	127
AGAGTTGCAGATTCAGGCCG	ASB7	103	801
GACATCCCCAGCAGCCACCG	ASB7	325	84
TGTGGCTGCCCACTACGGCA	ASB7	141	29
AGAGGGGCAGACACAAACTT	ASB7	130	110
ACGGAGCAGACACGAACACA	ASB7	203	1
GTGCGAAAGATGCTAGAACA	ASB7	132	88
GTGGTACCTTTATCACTGAG	ASB7	132	71
TGTTGGCATTGTGGTCCAGG	ASB7	135	154
TGTTACACCATCATTGTCGA	ASB7	78	1
CGGCTGGACTCCCCTCCATG	ASB7	189	1208
CTATGCCGTGCGCCGTAGCC	ASB8	66	11
CCGGCTATTCTAAAAGTAAC	ASB8	60	29
CTTCCCACATGATAATGTAG	ASB8	55	78
GTCAGCATCTGACACCATAC	ASB8	198	138
CCTTGATGAGTTCCAGTATG	ASB8	194	50
GCAGATGTGAACTGCACTCA	ASB8	173	243
ATCATGTGGGAAGGAACGGA	ASB8	156	1689
AATGTAGAGGACCTCATCAG	ASB8	156	13
GCACACTCACCCCTCTGATG	ASB8	126	54
ACCATACAGGCACAGTGCAA	ASB8	138	43
GGTGTCAGATGCTGACTGTG	ASB8	107	82
AATTGTTCGGATTAAGCGCT	ASB8	145	7
GTAATCCAGGGCATTGACAG	ASB8	132	20
GTGCGGGCTCTCCTAGAGAG	ASB8	118	172
GACACCCATCTCCCGCCTGG	ASB8	161	4
TATGACTCACCGCCCATCAA	ASB9	132	84
AAAAAGCTACCTGGCTGATG	ASB9	86	59
AGAGAGATGACCTCCAAGAC	ASB9	178	38
CAAGGGACTTTCCTGGCATC	ASB9	182	38
TGAATGGTGTGACAGCAGAC	ASB9	141	2
CTGACACAAGCATTAAACAG	ASB9	59	0
CATGGATGGGAGCAAGCCCG	ASB9	181	23
TTAGGAGCGGACGTGAACCA	ASB9	193	652
GGTGCCTCCAGAGAGCCCCT	ASB9	125	13
GTGGGCTGTGAACATCATCA	ASB9	179	7
CAAGACAGGCTTCATGGAGT	ASB9	186	50
GGATTTTGGAGCGGACACCC	ASB9	107	1
ATGCATGAAGCTGCAATCCA	ASB9	170	10
AATAGAGTGGAGTGCCCAGG	ASB9	232	96
GGGAATCCTGACCTTTCCCT	ASB9	104	4
ACTGCAGCGTCGTGCCCCGC	ASPSCR1	173	11
GGCACGACGCTGCAGTCGCT	ASPSCR1	212	60
GCACGACCCACCATGTTCTC	ASPSCR1	196	29
GCCCGCTTCCCGGAGCCGTG	ASPSCR1	114	49
TCACTTCAGATCATATTCAC	ASPSCR1	41	34
AGGTTCTGGAGGACACGTGC	ASPSCR1	112	2
GAGTGCCTGCAGCACCCCGG	ASPSCR1	149	395
GCAGTCGCTGGGCCTGACCG	ASPSCR1	182	247
GCACTGCCCTTACCTGATGG	ASPSCR1	219	168
GAATCTGGGGAGCTCAGCCG	ASPSCR1	150	76
CCGGACGGCTCAAGTCGCCG	ASPSCR1	179	104
GGTGTGCCACCCCGACCTGG	ASPSCR1	145	0
GGTGACCAAGGCCTTCAGGG	ASPSCR1	132	8
GAAGCTGGAGCGCTACCCAA	ASPSCR1	115	39
CAATGGGGAAGGGGACCCGG	ASPSCR1	134	16
AAAATGGCGGCCCCGGCAGG	ASPSCR1	173	114
TATCAGGATCTCATAGACCG	ATE1	125	279
TTCCGTCAAGCCAGTACTGC	ATE1	114	203
CTTCAGTCACAAGATTTCGT	ATE1	62	36
GGCACATTCCATGACAGTAC	ATE1	42	0
CGCAACAGCATCATCCATTG	ATE1	156	1
TGACGGAAAGATCATTGCTG	ATE1	162	14
GAAATTTCTAGCTAAAGGGG	ATE1	83	0
CGGCTCGCTCACCATTGGAG	ATE1	148	52
TCATAGACCGAGGATGGCGA	ATE1	177	65
GTAGGAGAGAAGTTGGGCTC	ATE1	115	0
CGTTCTTGCAGTAGCCGCAG	ATE1	173	537
GAGTCGGGCAGCCGCTCCAA	ATE1	197	145
GCCTTCAAAATCTCACAAGA	ATE1	20	0
GTTCCCAAAGGAAGTTGTGA	ATE1	98	12
GAACCCAGCTGGAGAACTTG	ATE1	53	17
AGAAGAAGCTGAACGAGTAT	ATG7	285	484
CTTGAAAGACTCGAGTGTGT	ATG7	140	109
GCCCGTTGCTGCCCAGCTAT	ATG7	225	83
TAGGGTCCATACATTCACTG	ATG7	377	286
GATACTCGTTCAGCTTCTTC	ATG7	146	90
GGTGAACCTCAGTGAATGTA	ATG7	265	126
ATAGCTGGGCAGCAACGGGC	ATG7	143	84
GTATGATGAGAACATGGTGC	ATG7	160	48
AGCAACAACATACCACACCG	ATG7	288	188
GGAGCAAGCCCGCAGAGATG	ATG7	398	601
GGTCAGCAGATGCCACAGGG	ATG7	195	142
GAAGCTGAACGAGTATCGGC	ATG7	128	140
GCTGCCAGCTCGCTTAACAT	ATG7	180	135
TCCGTGACCGTACCATGCAG	ATG7	259	132
TGGGAAAAGAACCAGAAAGG	ATG7	426	347
GCCCAAGGCTCTGGCAGCAG	ATG7	510	371
TCGTGACGATCCTGAAGACT	ATRX	149	15
ACTATGCAGAGCTTGCCAAA	ATRX	101	321
ACATACTTTGTTACAATTGA	ATRX	65	5
ATTCTTCTGATGAGTGTGCA	ATRX	164	34
CTTGCAATGAATCAAAACAC	ATRX	44	3
TCAGAAAAATCCAAGTCTTC	ATRX	75	0
GCAGTGACCAAGTCCAACAA	ATRX	153	52
TCAGTTGATCATCAAGGGGA	ATRX	159	52
GTGAATCCGAAGATGAACAG	ATRX	102	146
TAATTCTGAGGAAGAAGAGG	ATRX	93	3
GGTGTGGGCAATAATAGTGA	ATRX	80	1
TGATTCATTGCAAGTCGTGG	ATRX	206	8
GATGGAAAACAGCAAGGAAG	ATRX	138	7
AGGGTGTAGTCTTTACACGT	ATRX	141	47
AATGCTAGCAATCCTCAAAG	ATRX	76	0
ATGATTTAAAGACTCAGGCG	ATRX	97	151
ATCCTCAATTGCACATCAGC	ATXN3	58	0
TCAACAGTCCAGAGTATCAG	ATXN3	76	324
ATCCTGAGCCTCTGATACTC	ATXN3	154	244
TGCCTGAATAACTTATTGCA	ATXN3	91	15
ACAGCAGCCTTCTGGAAATA	ATXN3	138	4
CTGTCATCCATATTTCCAGA	ATXN3	51	0
CGAGTGTTAGAAGCAAATGA	ATXN3	124	116
AATGTTAGACGAAGATGAGG	ATXN3	99	1
AAGATGAGGAGGATTTGCAG	ATXN3	136	287
ATGAGGAAGCAGATCTCCGC	ATXN3	125	73
CCCAAGTGCTCCTGAACTGG	ATXN3	168	101
CTGGTGGCTGGCCTTTCACA	ATXN3	120	25
CAAGATATGACACAGACATC	ATXN3	111	28
TAGAGTCCATAAAACAGACC	ATXN3	78	1
TACTTAGCTGAATAGCCCTG	ATXN3	99	1
AGAGTTCACATCCATGTGAA	ATXN3	90	29
AACCTGCGAAGGACGCTGTC	AUP1	144	137
CTGCTGCTCTACGCGCCAGT	AUP1	159	261
GTGTCCCCAGATTCGTAGTG	AUP1	158	23
AGAGATTCTGTGCTTCCACG	AUP1	122	7
GAGCCCTAGCACCGCACACA	AUP1	207	65
GCTAAACCCACCTGAAGCGC	AUP1	67	25
GAGACCAGCACACAAAGCTG	AUP1	164	79
GAAAGAGGCGCAGGACGAGG	AUP1	111	1
GAGGCCACCAATGGCCGGGA	AUP1	114	0
ACACTCACCACAGAGACCAG	AUP1	155	106
CCTGGGTCTCAGAACTGCTG	AUP1	108	146
GGAGGGAGGGAAAGAAGACT	AUP1	83	86
GCCCGCGTCGGAACCTGCGA	AUP1	102	4
GGAGTCCGGAGTCCTCCTGC	AUP1	188	35
GCTTCATGGAGATGAATGGG	AUP1	122	1
TCAAATGGATCGAAGAGCGC	BAP1	93	10
CCAAGGTAGAGACCTTTCGC	BAP1	84	110
TACCGAAATCTTCCACGAGC	BAP1	49	8
ACCCACCCTGAGTCGCATGA	BAP1	176	2
TGAAGTCCTTCATGCGACTC	BAP1	157	23
CGACCTTCAGAGCAAATGTC	BAP1	166	5
AGTGGACAGACAAGGCCCGG	BAP1	136	646
GAACCGTCAGACAGTACTAG	BAP1	98	2
GGCGGACTGGAACTCGGCTG	BAP1	129	16
TGACTATGAGGATGACGAGG	BAP1	176	39
GAAGGGAACAGGGAAGCCAG	BAP1	88	0
GAAGCTCAAAGAGTCCCAGA	BAP1	120	0
GAGCGGATAGGCGAGCGCAG	BAP1	171	64
ACAGGGCTGGAGGGCCGCGT	BAP1	147	38
CCAGGGGTCCAGCAGCCCAG	BAP1	135	207
TGAGGCGTGCCTCAAGGAGG	BAP1	95	14
GCGGGACGATGCCGGATAAT	BARD1	168	557
GGTCGAGCGCGGCGCGACTG	BARD1	158	0
ATGTCCAGTGTGTTACACCC	BARD1	148	1
CTACATGACAATGAGCTGTC	BARD1	107	2
GATGTGAGCACATCTTCTGT	BARD1	120	0
TCACATCCTCCTAAACACAC	BARD1	46	0
AAGTTGGTGGTACATCAGGG	BARD1	134	36
GGGCAACAGCTTCATTGCTG	BARD1	164	128
TGAGTCATTTTGATACCCGG	BARD1	111	40
AACACTGGGCAGCGTAGGGA	BARD1	140	2
GCGCCCGCCATGGAACCGGA	BARD1	150	196
CAAGTCTTGTATCCAGGCCG	BARD1	163	109
AGAGGAATCTAAGCAAAAGC	BARD1	64	1
TGAGGACTGGAGATAACAGA	BARD1	115	1
AGTCTCCAGACACTAAGAGC	BARD1	77	6
TTTCATGTAAGCGCGAACGA	BAZ1A	96	2
TGTGCTGTGACGGGTAGACC	BAZ1A	95	25
CTCCCTCTTCGTCTGTTAGC	BAZ1A	123	7
TTGACTAATATGTATTCGTT	BAZ1A	145	8
CACTTTATACTTGAATAGTA	BAZ1A	35	1
TTGTTAAAGCAACACAAATC	BAZ1A	61	18
GAATGAAGACGTAGAAGAGA	BAZ1A	89	14
GATGTGGAAGACAGTATGGG	BAZ1A	112	168
AGTCCTCGTAGAAAACGCAG	BAZ1A	49	6
AGGAGTTCTGGCCGACAGGG	BAZ1A	109	452
TGTGAGACAGAAGCCGCCCG	BAZ1A	128	277
CAACACTGTGAACCACAAGA	BAZ1A	57	4
GGACTGAAGATAAATGTGGG	BAZ1A	104	37
GCATCACCAAAGATTTCAGG	BAZ1A	82	132
CAGAACAACATCGAAAAGAG	BAZ1A	63	0
GACCCAGGATCACATAAAAG	BAZ1A	130	4
AAAGGTACAGTGAGCGCATT	BAZ1B	131	130
CAGAGAGTATGAAGCCCGCT	BAZ1B	148	30
GATTGTGAAGATTCATCCTT	BAZ1B	86	346
GAACTCCAGTCAGATTGCTC	BAZ1B	80	39
AGTTTCACATCATATTTGTG	BAZ1B	189	203
CTTCCTACTTCATTAAAAAA	BAZ1B	44	52
GATGTTCAGGAGGAAAGCGA	BAZ1B	35	2
GAAAATGGTAGAGGAAGCAA	BAZ1B	89	2
GGCCTCCTGAGTGTGCGGGA	BAZ1B	152	6
GGGAGATTTGGAATTCCCTG	BAZ1B	135	234
GCCTTGAGTGCAGATAAGGG	BAZ1B	153	4
AGTATGTCATGAGGATCCGG	BAZ1B	98	9
GAGACAACCACACCCAAACA	BAZ1B	141	2
GGAGTTGCGCCTGGCAGTAG	BAZ1B	130	29
TGAGAGTGATGAAGAGGAGG	BAZ1B	91	248
GGAGGAAGAAGATTATGAGG	BAZ1B	75	88
GAGTTCTTGATACGAATGAA	BIRC2	109	154
TGTCATGATGAATACACCTG	BIRC2	83	12
CAAAGTAAAATCCTGACAAC	BIRC2	61	34
CATGGGTAGAACATGCCAAG	BIRC2	101	10
ATATCCTCATCTTCTTGAAC	BIRC2	67	7
GGCTTGAGGTGTTGGGAATC	BIRC2	121	3
ATGCTATGTCAGAACACCGG	BIRC2	46	0
TGGAGACGTATTCTTAGAGG	BIRC2	86	41
CAAGCTACTATGTTCCAAGG	BIRC2	75	1
AAGAGGGTTTGGAGAAAGGC	BIRC2	79	126
AATGGGCTTTAATAGAGACC	BIRC2	122	16
CTGAGACAGGCACCCCGGCG	BIRC2	101	198
CCAGCTCTTGCCAATTCTGA	BIRC2	49	26
GTAGCCTGCTTTGCCTGTGG	BIRC2	70	61
ACCTGTGGTTAAATCTGCCT	BIRC2	88	1
ACATATTCAACTTTCCCCGC	BIRC2	75	0
GTTAGTAGACTATCCAGGAT	BIRC3	67	136
TTACCCTCATCTACTTGAAC	BIRC3	51	22
CCTACCTGTTCAAGTAGATG	BIRC3	144	7
GACTTGTGTAATTCCAATCC	BIRC3	193	158
CTATCCACATCAGACAGCCC	BIRC3	134	8
AAAGTGCCATTCTATTCTTC	BIRC3	141	76
GAGAGTTTGAATAAGAGCCA	BIRC3	128	17
ATTGAGCAATTGGGAACCGA	BIRC3	81	7
AGGAACCCCAGCAGGAAAAG	BIRC3	93	66
CTTCCGGGTACAGAAAACAG	BIRC3	119	6
AGAGTGGCTTGCTTTGCCTG	BIRC3	131	4
CTGGATAGTCTACTAACTGC	BIRC3	68	11
CAGAGAGTTTCTGAATACAG	BIRC3	48	1
ATGCTGGATAACTGGAAAAG	BIRC3	64	0
GAAAACAGTGGATATTTCCG	BIRC3	115	3
GTTGGCGACAGAAAAGTCAA	BIRC3	137	115
GTAGTGTATGCCTCGTTTGT	BIRC6	256	389
ACTCACCAAGGTTCATCAGT	BIRC6	112	5
GCCCACCTATAGCCTACATG	BIRC6	99	143
TGTATAGTGAAGCTAACAGA	BIRC6	45	7
CTTATCAGCATGTTTAGAAA	BIRC6	46	24
TTCTTACCTTAGCAACTTTG	BIRC6	86	13
GAGGCTGCCAAAGTTTGCAG	BIRC6	54	0
GAGCAGAGGAATGTTAGTGG	BIRC6	121	35
GAAGTAAATCACAGCCCCGG	BIRC6	150	0
GGACAGGCTAACACCAATGG	BIRC6	58	23
AGTGTGATTGTGCTGAGCGC	BIRC6	118	11
GAGTGGCTGGTGCTGCGGGA	BIRC6	40	0
GGATGGCGTTGAGCGCAGGG	BIRC6	78	2
GGGACCATCAAAGTCATCGA	BIRC6	17	1
AGACTCACCACTGAGCGCGG	BIRC6	50	9
CAAGGAGACCAACTTTGGCG	BIRC6	75	2
CCGGTACCTGGGGAACCACT	BIRC7	151	673
GCGTCTTCCGGTTCTTCCCA	BIRC7	133	39
CCTGGACGGAGCATGCCAAG	BIRC7	144	134
GGTCCAGTCTGAAAGTGCCC	BIRC7	91	6
CTCTCACCGGAGGGGGCCAC	BIRC7	193	59
AGACTTTGTCCACAGTGTGC	BIRC7	185	559
GCTGCGGCCCCTGACAGAGG	BIRC7	129	462
GGAAGAGGAGGAGGGCGCCG	BIRC7	132	1
GCAGCAGCCAGCAGCTCGGG	BIRC7	143	55
GGCCTGCAGAGCTGGAAGCG	BIRC7	124	59
GGGCAGCTCAGGGTACCCAG	BIRC7	134	114
AGTGCCAAGTGCCTGCACCG	BIRC7	222	116
GACCATCACCGGCTGCCCAG	BIRC7	156	17
GGTCCCACGCAGGAGCGCTG	BIRC7	178	687
GGACAGGGCTGCCCAGAGAG	BIRC7	85	6
ACTCCTCAGAGCCCATGCCG	BIRC7	118	31
AACGTGTATTGTTCGTTACC	BMI1	171	63
TCCTACCTTATATTCAGTAG	BMI1	134	9
AAAGGTTTACCATCAGCAGA	BMI1	119	10
ATTGTATACAAATTAGTTCC	BMI1	156	27
GCAGCTCATCCTTCTGCTGA	BMI1	161	23
CTAATTTGTATACAATATCT	BMI1	43	20
GATTGATGTCATGTATGAGG	BMI1	111	109
ACAAAGCACACACATCAGGT	BMI1	143	66
CAAAGAGAAATCTAAGGAGG	BMI1	138	28
TACTCACTTTTGAAAAGCCC	BMI1	80	18
TATGCTACTTACCCTTCTCC	BMI1	137	32
CTCTAATGAAGATAGAGGAG	BMI1	138	152
GCATCACAGTCATTGCTGCT	BMI1	193	127
GGAACCAGCAACAGCCCCAG	BMI1	154	279
CCCGACACACCTGAGAGCTA	BNIP3L	190	60
AGCCCTTCGCCACAAGAAGA	BNIP3L	101	9
CTTAAAGACACAGAACGTTT	BNIP3L	49	1
TCAGGACAGAGTAGTTCCAG	BNIP3L	158	246
CTACCCATGAACAGCAGCAA	BNIP3L	102	19
GTTCTGTGTCTTTAAGCATG	BNIP3L	136	45
AGAAGGAGAGAAGGAAGTCG	BNIP3L	137	6
AAAGTGGAGCCATGAAGAAA	BNIP3L	103	0
TCACTGTTGAGGCCGGCCGG	BNIP3L	177	41
TTGTTGTGCAGGGGCGGCGG	BNIP3L	158	57
TTGTGGATGGAGGATGAGGA	BNIP3L	90	80
CGAGGCTTTGAAGAAAAGTG	BNIP3L	107	40
GAACACCTTCAGAAATTCTG	BNIP3L	39	58
CAACAACAACAACAACTGCG	BNIP3L	116	2
TCGCCTGTCCCCGCCGGCTT	BRAP	145	65
TGTTATCCGATTGGAGCTCG	BRAP	185	9
AGCTGTTTGGACGGAGAATC	BRAP	115	56
AGATTCGCTGAGATTCCAGC	BRAP	85	43
ATAATCGCTACTTTCTCTCC	BRAP	102	417
AGCCGGGGAAATGTCTGATG	BRAP	127	27
GGCGCTGAAGCCGAAGCCGG	BRAP	182	220
GGGCGCCAGCCTCCCAGTGA	BRAP	194	9
GACACTGGCTGTGGAAGCTG	BRAP	93	3
CAAGATAGTTCGGATAGAGA	BRAP	103	10
GATAGAGAAGGACACAGCAG	BRAP	128	5
GAACACTCGCCTGTCCCCGC	BRAP	176	16
CAGTCAGGTCCATCACTGGG	BRAP	145	397
CGAGTCTGGGACTATGCTGG	BRAP	101	16
ACAACCAGTGACACACTCAT	BRAP	132	5
GAGACCATGAAGTCCAACCC	BRAP	229	20
TGCTAGTCTGGAGTTGATCA	BRCA1	136	28
AAATCTTAGAGTGTCCCATC	BRCA1	139	34
TGAACCCGAAAATCCTTCCT	BRCA1	183	16
GGTTTCTGTAGCCCATACTT	BRCA1	96	22
AAACTTACTTGCAAAATATG	BRCA1	50	1
AGTTTCTATCATCCAAAGTA	BRCA1	80	19
GAACTCTGAGGACAAAGCAG	BRCA1	71	62
GATAAAGCTCCAGCAGGAAA	BRCA1	91	1
GGTCAGGCCAGACACCACCA	BRCA1	152	2
AAAGCGAGCAAGAGAATCCC	BRCA1	139	20
GAAGCTGTGTTAGAACAGCA	BRCA1	124	29
GTCAATGGAAGAAACCACCA	BRCA1	64	26
GCTGCACAACCACAATTGGG	BRCA1	127	17
GATGCCTGGACAGAGGACAA	BRCA1	89	80
TCTGGGGCTCTGTCTTCAGA	BRCA1	135	1
TTGGGGAACTTTCAATGCAG	BRCA1	91	14
TCTAGTTGAACGATGATACA	BRCC3	132	6
ATACTTACTCTGAACTCTTT	BRCC3	59	4
ACAAGCCATGTACCAGATGA	BRCC3	146	42
GTTCTTATCTTCTATGAAAC	BRCC3	66	38
CACTTGCTTCCAATCCATAC	BRCC3	49	23
CAAAGCCTTGATCCATCATC	BRCC3	168	147
AATGGGGCTGTGCATAGGGG	BRCC3	105	24
GAGCGTGGTTGAGACAAACG	BRCC3	141	91
GGTGGTGCAGGCGGTGCAGG	BRCC3	137	76
GGCCAAGATGGCGGTGCAGG	BRCC3	164	207
GAAGCTGCAGACAGCTGCTC	BRCC3	204	133
AGGAGCAGGATGCGTATAGG	BRCC3	154	5
CAGAGAAGGAGGAAGTAATG	BRCC3	124	44
GCTCTGGAGAAATTTCTACT	BRCC3	133	101
ACTGTTTGGCCTTCACATGT	BRCC3	164	23
CCTTCTCTGTGCTCAGAGCG	BRCC3	194	410
CAGTTTAAATCGGTCACAGT	BRE	94	8
CTCCCCTTTCATATCTAGCG	BRE	146	0
ATTCGGTTCAAGGCCACTTC	BRE	212	163
AAACTGCACATACCATATGC	BRE	56	152
AGTACTCACCTGCAAAGCTG	BRE	117	1
GCCAGACCCCTCAGCTTTGC	BRE	140	38
TCTGGTATTCAAACATGAGG	BRE	48	0
GATATGAAAGGGGAGAGCAT	BRE	105	24
GACCACGCTAGATATGAAAG	BRE	111	0
GGAGGGCCACATCTTCTCCA	BRE	183	12
GAGGTGACAAGTACAGCTTG	BRE	171	149
TCTCCAAAGATAAAATCGGG	BRE	44	0
TGAGGCGGGAGCTCTCCCGG	BRE	141	13
AAGGATGTAAATGAAGACCC	BRE	98	10
GTGGGACGAGTGATCGAATC	BTBD1	97	79
TCGGTCAATGTATTCAACTC	BTBD1	160	346
TACCTGAGTAAGTAACATAA	BTBD1	35	2
AATTCCTCAATTGTCATCAG	BTBD1	116	41
GAAATACGCAGTCCCAGCCT	BTBD1	98	3
GGGTTTACTGATATTGATAT	BTBD1	105	1
AGAGAGGACGGTGAGGGCGG	BTBD1	173	21
TCAGCAGCTCCGAGTTGAAG	BTBD1	136	592
CAGCAGCGCCAGGAAGGCTG	BTBD1	189	34
AGACAAAGACTAGCAAGCTG	BTBD1	176	76
GACAAAATTCCAGATTGAGC	BTBD1	55	2
AAAGCCGCTGGGGTTACAGT	BTBD1	133	241
TAGAGAGGTTCCCGCTGCAG	BTBD1	111	592
CAGCAAGTAGAAAGCCGCTG	BTBD1	136	16
GATACCGGCTTTAGTTGTGA	BTBD1	111	357
TGGTACCGAGTGACCTCTGA	BTRC	93	18
CCTACTGAAAGCTCGGGGAT	BTRC	133	2
ACGAGTTTATGTGCCCATGT	BTRC	222	71
GTATGATTGTGCCCAAGCAA	BTRC	147	7
TTGCTAAACATACTGTTTCT	BTRC	110	234
TATGAAGACTGAGAATTGTG	BTRC	83	1
GATTATGGACCCGGCCGAGG	BTRC	98	0
AGAGGCCTGGCAGAACGAAG	BTRC	99	38
GGCCATATCCCATACAGCAA	BTRC	72	8
CAACTGACATTACCCTCCGG	BTRC	150	38
CTACAGACAAAACTTGCCAA	BTRC	61	7
GTGTCAAATACTTTGAGCAG	BTRC	107	22
GCGTTTCAATAATGGCATGA	BTRC	73	28
GTCCGACCAGCACCCTCCGG	BTRC	196	20
GATAACAAGAGGATAGTCAG	BTRC	146	23
TTGCAGGTCATTTGATCTTT	CACYBP	158	3
CACCGTATAGCCCGTTGTAA	CACYBP	131	327
TAATGAAAAACCAGCTGCTG	CACYBP	129	0
ATGCACCTGCACATTCTCAG	CACYBP	88	3
AAAATCTACATTACCTTAAC	CACYBP	49	25
TGAACTGCCTTCCACAGAGA	CACYBP	80	0
AACCATTAATAAAGCCTGGG	CACYBP	110	115
CTTCTCTCTTGATTCCACCC	CACYBP	145	1
ACTTACCTCTTCTGAAGCCA	CACYBP	121	227
AAGGTGGGATTACCTGACCC	CACYBP	174	17
TGTGGTTGCTCCCATTACAA	CACYBP	76	0
AGTTCCCACTGAGAATGTGC	CACYBP	52	27
TGCAGGTGCATTTCACAGAG	CACYBP	124	137
TCTCTTGAAACCCATCTCTG	CACYBP	80	5
GAAGCAAGCCAAAGGAGACA	CACYBP	146	112
TGCCAGATACTACCAGTGTC	CALCOCO2	147	10
AACAAGAACTACTCAAATGG	CALCOCO2	98	10
AATCAGAGTGGATCAGCTTC	CALCOCO2	134	10
CAACAAATCAGCTAAACAGC	CALCOCO2	69	322
CCACCTGCAATTTCTGTCCT	CALCOCO2	135	5
CTCCTCATCACCCCAGACAC	CALCOCO2	188	5
GAAGAAGCTCGAGCAGACAG	CALCOCO2	148	4
GTACCTACTTCAGATGAAGG	CALCOCO2	113	3
AATACTCATCATCCTTGGGC	CALCOCO2	71	10
CAGTTAAACTGAGAAAGAGG	CALCOCO2	70	0
GGAGGCGCAAGACAAAATCC	CALCOCO2	103	181
GATGAGGATGGTGTGGTCCG	CALCOCO2	186	1
AGAAAATGAGGAAGACATCC	CALCOCO2	119	140
GTCCTCAGAAAATGAGAAGA	CALCOCO2	129	251
GCAGAGACAGAAAGAGAGAT	CALCOCO2	99	2
CAAAATCCAGGACTTGCCTA	CALCOCO2	109	76
GCCGCACAATCAGTGTGTAC	CALR	180	497
CCGGCTCCTTGGAAGACGAT	CALR	147	41
CACCTAGGTCCCGACATCTG	CALR	165	10
CCCTGATGCTAAGAAGCCCG	CALR	118	11
CCCAAACTCACCTTGTACTC	CALR	168	2
GAAGATGACATGAACCTTCT	CALR	127	18
GTAGACGGCAGGCTCGGCGA	CALR	114	0
AAGGAGCAGTTTCTGGACGG	CALR	147	5
TAGACGGGTGGACTTCCCGC	CALR	138	7
CAACAAAGGCCAGACGCTGG	CALR	130	1
GAAGATTGACAACAGCCAGG	CALR	129	6
GGAGTTTGGCAACGAGACGT	CALR	113	74
GAGGCCGAGCAGCAGCGGCA	CALR	120	2
CGAGGACTGGGATGAAGAGA	CALR	173	1078
TCTGGGTTGTCGATCTGCCG	CALR	123	52
CAACGATGAGGCATACGCTG	CALR	122	5
TCACCTAAAGTCCTTGTCGC	CAND1	124	10
GTACCACATTTCCAATTTGC	CAND1	37	1
ACATGAGGATATACTTCCTT	CAND1	151	21
CCTTCTTACAAATGATTCAA	CAND1	43	10
CCTTGAGAAGATAATTCCTT	CAND1	126	5
TCATCATCGTAATTATAATT	CAND1	79	43
GAACTTCCTCCAGCTTCCAG	CAND1	96	243
GACAGGTCAGAATTGAAGGA	CAND1	127	1
AAAGCACTGTGAGTGTGCAG	CAND1	185	274
ATCAAGTACCCCTTAAGCCG	CAND1	131	2
GGCCATCTGGTTATGAGCTG	CAND1	156	397
CCAACACAAGCCACCACTGG	CAND1	180	5
GGAGTTGCATCAAACGAGGA	CAND1	99	168
GAGGCCTGTTCTGGGAGAAG	CAND1	111	4
TGAGATCACCCTTATTGCAG	CAND1	135	29
TATTAGCTCTGCATCAGTGG	CAND1	154	3
GGTCAGCGAGCTCGACGAAG	CAND2	116	4
CCGCACCCTGATCCAATGTT	CAND2	164	89
CCTTCTGCAACTCCGACATC	CAND2	175	99
CGAGGACAGCGAGCGCAAGG	CAND2	100	13
CCATACATACTTCCTCAAGA	CAND2	48	7
GGTTGCAGAAATCCTCCACC	CAND2	126	1
GCTGGAGATGTGGAAGGCGG	CAND2	129	185
GAAGAGGTCGGTGCTGCAGG	CAND2	167	41
GATGCTGCTCCGGCTCCTGG	CAND2	85	1
GGTGCGGATGGCAGTCGGGC	CAND2	68	3
AGAAGGCCTCAAAAGCCTGG	CAND2	127	9
GGGATGGCTGGAGGCCATGG	CAND2	150	1
GGACACCCGCCAGCTCGGTG	CAND2	182	54
GCTGGGCACCGAACCAGCTG	CAND2	150	314
GCCACACAGGCCATCACAGG	CAND2	150	1
ACGGCCTGCACGGCAGACGG	CAND2	187	809
CATCTTTACCCGACTCTTTC	CBL	58	85
CTATTCTTTAGCGCCAGCTT	CBL	151	13
ATCTTCTTGTCCACCGTCCC	CBL	229	747
TCGGGTTCGGGTGGCCTGAT	CBL	156	1162
TCCCCAGGACAATAGTCCCT	CBL	162	14
GCAAACCATAAGCCTCTTCA	CBL	88	26
GACGGTGGACAAGAAGATGG	CBL	154	28
GATTACTAAAGCAGATGCTG	CBL	103	11
GAGGGAACACATACTCGCTG	CBL	98	0
AAGGCGGCTAGAGGGGACAG	CBL	123	1
GCAGCCATGAGTCTCCAAGG	CBL	137	4
GTTGTGTCAGAACCCAAAGC	CBL	70	2
GGCCTCCAGCCCAGAACTGA	CBL	151	2
GATGTAAAGATTGAGCCCTG	CBL	180	29
GGGGCCATGGAGAATGGAGA	CBL	132	2130
TATGGCCGGTCTGGAGGCGG	CBL	202	573
TGCACAGAACTATCGTACCA	CBLB	142	369
TAATCTGGTGGACCTCATGA	CBLB	169	349
TGATACGAAAGTTATCTCCC	CBLB	96	179
AAAGTCTTACCTTCCGGGTT	CBLB	113	80
TTCCGCAAAATAGAGCCCCA	CBLB	80	70
CGTAAATGCTGATATGTATC	CBLB	134	166
GGGATGTCGACTCCTAGGGG	CBLB	86	0
GGAGGAGGAGGAGAAAGCCG	CBLB	77	3
GGAGGATCTCTTAAGGGAGG	CBLB	142	6
GGAGGTCTTTCAGGTGGCGG	CBLB	228	143
TAGTCCCAAACACATCCCGA	CBLB	79	3
AGGAGGGTGGTAACTGGAGG	CBLB	116	10
GAAAACAAGAGACCCAGTAG	CBLB	108	64
GTGAATTCAGGGAAACAGGG	CBLB	86	95
GAGGTGGGAGAGATGGAGGG	CBLB	82	1
AGAAACCCTGGTGGTCGAGG	CBLB	190	67
AAGAGCAATGCGTCGACCCC	CBLC	171	539
GGTCGACGCATTGCTCTTCT	CBLC	129	4
GCAGCGCATCCACGTGTCAG	CBLC	186	218
CGTGCAGCTCTGCGTGCATG	CBLC	166	3
GTGTCCACAGTACTTTCCCC	CBLC	92	2
CCCAGCTACCTCTACCCAGA	CBLC	89	245
GCTGCACGCACTCTTCCCCG	CBLC	144	125
GAGGGACTCAAACTCAGCCC	CBLC	182	11
GAGAGGTGGCCCATTCTCGG	CBLC	121	24
AGGGTGGCAGGTGCCCAGGA	CBLC	186	120
GCTGCAGGTGAGGTCAATGG	CBLC	129	385
GAAGACGTCGAACTCGAAGA	CBLC	118	4
GACACGTGGATGCGCTGCTG	CBLC	146	5
GCCGCTGCGAGATCAAGGGC	CBLC	124	1
GGGAACAGCAGTGACCAGGA	CBLC	75	6
CAGCAGGTCCCGCAGCGAAG	CBLC	172	35
GCAAATCAGCGAAGATTTCC	CBLL1	98	8
ATGCCTGCAAAGGCTCCACC	CBLL1	157	12
GAACTCAAAGAACTATAAAC	CBLL1	23	0
ATACCTGAAAGTCCCAAAAA	CBLL1	59	6
GTTCATTTCTGTGACAAGTG	CBLL1	158	209
CACTTGTCACAGAAATGAAC	CBLL1	21	1
AAATTACCTTCATCACCAGG	CBLL1	92	96
GAAGAACGGTATGACTGTAA	CBLL1	116	2
AATAGTTCTGGATCCTTGGG	CBLL1	196	410
TATAAACAGGATGCCTGCAA	CBLL1	84	4
AGGGAGATAAGATGTGTCCA	CBLL1	126	0
AGCCGAATCATGGATCACAC	CBLL1	47	17
GCAGGTGCTGGGGCAGGAGG	CBLL1	152	53
GGAGTACCTGCAGCCTGGGG	CBLL1	130	60
GCAGAGGTCATTGGTGGAGG	CBLL1	156	2
GAGGCAGTTCGCGGTGACGT	CBX4	167	4
CGTCGGCTGCCCGCTTCTTG	CBX4	142	3
GTATTCACCTGCACCACTAG	CBX4	127	7
CCCTTGCAAGATATAACACG	CBX4	124	2
GCCGAAGCCCAAACCGCTAG	CBX4	139	139
TGCTGATCGCCTTCCAGAAC	CBX4	134	94
TGGCGAGCACGTCTTCGCGG	CBX4	148	253
GGAACGGCAGGAGCAGCTGA	CBX4	116	10
ATATAACACGTGGGAACCGG	CBX4	103	109
GAGTATCTGGTGAAATGGAG	CBX4	107	13
GGAAGGCGATCAGCAGCCTG	CBX4	87	34
TGATGGGATATCGGAAGAGA	CBX4	83	6
TGGAGAGCATCGAGAAGAAG	CBX4	97	185
CGAGAAGAAGCGGATCCGCA	CBX4	136	46
CCCTTAGGCGAACCCAGCGC	CBX8	173	57
CCGGGAGGGCCTTCGAAACA	CBX8	172	38
CTCTATGGCCCCAAAAAGCG	CBX8	118	2
CTGCGAGCAAGCGAGCATCC	CBX8	134	33
GCATGGAATACCTCGTGAAA	CBX8	77	2
TCGCTTGCTCGCAGCCTTTG	CBX8	157	633
GTACAGCACATGGGAACCGG	CBX8	122	138
ACTGCCAACCTACTTTGAGG	CBX8	177	267
ACCTCGTGAAATGGAAGGGA	CBX8	139	1
CAACATGGAGCTTTCAGCGG	CBX8	126	72
CCGTATGCGCCGCTTCAGGA	CBX8	108	45
GGAACCGGAGGAAAACATCC	CBX8	64	18
CGGCCGAAGCCCTCCTGAAG	CBX8	152	72
TTTCTCCAGGGAAAGAGAGA	CBX8	67	5
GAGGAGGAAGGTTTTGGGCT	CBX8	137	74
GGGTCTGTACCTTTCCTCAA	CBX8	63	2
GAACGTTCAGCGGAACCGTT	CCDC50	142	259
AGATGATTTCTCCCGCTCCT	CCDC50	145	26
ACAGGTCTTTGTAGCGCTTC	CCDC50	108	138
GATATCATAGGCTACCCAGG	CCDC50	142	149
GGAAATCGCTCGACTTCTAA	CCDC50	58	2
TTCATCTTGAGCTACTTGAG	CCDC50	109	89
GGTCCAGCATGATCTCCAGG	CCDC50	111	2
AGAGGAAGATCTGAAAGCGC	CCDC50	106	0
GTAACTATCTGCATAAGCAC	CCDC50	43	1
AAGCTGCCTGGAGTCAAGGA	CCDC50	106	3
GCAGGCTGTGAGCCAGGGTG	CCDC50	162	15
CAAACCAGCAGAGTTCCACA	CCDC50	79	10
GGTGGCTAAGCAGCTCCAAG	CCDC50	129	1
TCTGTCATGATAGGTGGTGG	CCDC50	146	2
TGTCCTGGAGGACCACACCC	CCDC50	196	478
ACTTACGGCCTTCATTGTAG	CCNF	223	571
GCTTCTTCAGTCTCGCTGAG	CCNF	138	191
TGGGTGCCGCACCTTTCATC	CCNF	97	45
GACTTACAGCTCGGACGGCC	CCNF	93	3
CTCCTTATTCTTCGCTTTGT	CCNF	154	11
ATAGCCTACCTCTACAATGA	CCNF	130	481
GAAGAGCCAGATGAAAGGTG	CCNF	80	2
GCAGCAGGGAGAGCTCGCAG	CCNF	136	1357
GAGGGCGAGAAGGAGGGCGA	CCNF	85	6
GCAGCTGGCACTCTGCCCTG	CCNF	150	19
AGAGATCCTGACCATCCGGG	CCNF	159	158
AAACTCACCACTTCTTATGG	CCNF	176	155
AGGGAGAGCTGAGGAAGGCG	CCNF	145	1
CTGGCTGGACAGCTCCGCAG	CCNF	94	96
GAAGGCGACCAGGAGAGTGA	CCNF	130	27
GCAGGGACTTACAGCTCGGA	CCNF	102	27
AACATGCCAGAAGATATCTC	CDC16	108	0
TTAGGTGTCTTGGTTTGCAG	CDC16	186	0
TTACATGGCACCTAGCTGCA	CDC16	104	3
CATGTCGTTACCTTGCAGCT	CDC16	94	1
ATATTACTTACAGGATTACT	CDC16	60	2
TTTCTATCTTTCTCATAAAC	CDC16	31	0
GAGTGAGCACGACCAAGCGA	CDC16	65	0
GTAGAGCTGAATAAAGCCAA	CDC16	52	0
AAAGTAGCTTCACTCTCTCG	CDC16	80	0
CTATGGACATTCATTTGCGG	CDC16	76	100
TCAACACCAGTGCCTGACGG	CDC16	53	0
GGGCAACTTTGAAAATGCTG	CDC16	47	0
GCGCCGCCATGAACCTAGAG	CDC16	60	0
CGTCCGGCAGTACCTCGACC	CDC16	58	0
GAGCCAACCAATAGATGTCC	CDC16	119	1
TTCCCTGCCAGACCGTATCC	CDC20	36	50
TTTCAGGCGCATCCAGGATA	CDC20	63	0
ACAGAGGATATATATTCCCC	CDC20	28	6
TCTGACAGACCTGAACCTTG	CDC20	80	0
GCCAGGAACATCAGAAAGCC	CDC20	86	15
TCCACTGAGCCGAAGGATCT	CDC20	84	77
GCGCTGGCAGCGCAAAGCCA	CDC20	93	27
GTAATGGGGAGACCAGAGGA	CDC20	31	0
CAGTGCTGCCCAGATGGAGG	CDC20	69	7
CCAGGAACATCAGAAAGCCT	CDC20	39	0
GCCAACCGATCCCACAGCGC	CDC20	96	7
GTAACGGCAGGTCTTCCGGC	CDC20	84	3
CAAGTTATCATTACCACCAC	CDC20	101	38
ACCGTTCAGGTTCAAAGCCC	CDC20	42	0
CAGGGAAGGAATGTAACGGC	CDC20	31	3
GTGTTCCAGGTCGGCGGAGT	CDC23	97	1
ACCGCCTCCGCCTATTACAG	CDC23	72	0
TGGTGTGGTGCTTCGAAAAC	CDC23	137	217
TAACCAGGCTCCCCAATGCA	CDC23	181	7
GCCTACTACACAGTAGCAAA	CDC23	30	0
AATGGCTGCGAGTACCTCCA	CDC23	109	182
GAGTACCTCCATGGTCCCGG	CDC23	83	18
AGAGTTGCAGTTGATAGAGG	CDC23	148	0
CGAGAAACTCAATCAACTAG	CDC23	74	0
TTATTGGAGAGCTTACGCCG	CDC23	118	7
GGAAATAGTAGAACACTTGG	CDC23	52	7
CTTACCTCTGTAATAGGCGG	CDC23	77	137
GGATATGGATGCCTATACCC	CDC23	36	0
AACCAGGCTCCCCAATGCAA	CDC23	38	9
CCTGATCACAGACAAAGAGA	CDC23	40	161
GTTGCCTATCACAATATCAG	CDC23	64	7
TCAGACCCGTAAGAAACAGA	CDC26	46	249
TTGACTTCAGTATGCTGAGA	CDC26	89	24
TGTCATCAAGCTTTAGCTCT	CDC26	158	314
AAATTGAGATGAACGATTAT	CDC26	135	97
AGAGTTTGAGAACATTCGAA	CDC26	93	696
GAAGTTGTAGGAGGCAGTGA	CDC26	151	106
GAACATTCGAAAGGACCTGG	CDC26	102	11
GAAGATGTGGAAGTTGTAGG	CDC26	136	198
GTAGGAGGCAGTGATGGAGA	CDC26	84	79
TTAGCAGTGATCCCAAGAGC	CDC26	71	62
AACGATTATTGGGCTTGGGT	CDC26	154	171
GGGATCACTGCTAAGCCCAA	CDC26	80	105
AGTGATGGAGAAGGAGCCAT	CDC26	130	10
AGATGAACGATTATTGGGCT	CDC26	94	116
CTTCTACGACGACTACTACG	CDC34	84	1
GCGCTCACCTCGTAGATGTT	CDC34	177	60
CACCTTCTCGCCCGCAAACG	CDC34	228	117
GGTCGTCCACCGGCGGGTGG	CDC34	158	5
AAGGTGGACGCGGAGCGTGA	CDC34	122	20
GTGGCACCCTAACATCTACG	CDC34	201	46
GGGAGCTGCCCTCAGAGAGG	CDC34	145	42
CCACTTCCTGTACATCACGG	CDC34	111	13
AGGAAGTGGAAAGAGAGCAA	CDC34	130	14
GGGCACTAGCGGCCGAGCCA	CDC34	101	97
CAAGGGGCTGCAGGAAGAGC	CDC34	147	67
GGGATTCCGCGTGACACTGG	CDC34	134	2
GGGCGATCTATACAACTGGG	CDC34	131	429
GTCAGGAACCGAAAGGCTGG	CDC34	90	14
GCTTACCTGACGTTCTGCGT	CDC34	174	354
GGAGATCACACTCAGGAGAA	CDC34	115	134
TGGCACCCTGACACTACGAC	CDCA3	145	51
CCTTTACCTGTCGTAGTGTC	CDCA3	152	7
GTCCGTGCAATACCAAGAGT	CDCA3	110	3
TCTAGACCCCCCAAGCCCAC	CDCA3	117	6
GACTGAGTTCCCCTCCAAAC	CDCA3	202	14
ACACCTATGAAGACCAGCAG	CDCA3	187	21
GGAGGGTCTTAAACATGCCC	CDCA3	105	3
GCGTCCCAGTCACACCAGCG	CDCA3	204	54
GCCAGATGCTTGTTGTGCGG	CDCA3	56	32
ACAGCCAGGCCTACCAGCAG	CDCA3	132	63
ACAGATAACTGGGTACCCAG	CDCA3	99	15
ACAGCCCACAGAAACCCCTG	CDCA3	159	188
GGAGCTCTGGCTGGCCACAG	CDCA3	91	16
GGAGTTGTCATCCTGCAGGA	CDCA3	95	1
GTACCTGGATGGGAGTGCGC	CDCA3	92	2
AAGGTCAATAGCGCTACCAA	CGRRF1	61	119
GCTATTGACCTTAGCTGATG	CGRRF1	168	519
ATAGCCTCCTTACATGCTAC	CGRRF1	153	8
CAGTGATTCATATTCCTGAT	CGRRF1	125	340
TGCACCCCCAGTAGCATGTA	CGRRF1	128	32
ATATTGATACAATATTCTGC	CGRRF1	26	78
GCCGCTTTTCTACATCGCGG	CGRRF1	86	13
GAGCAAGACCCTGATGGCTG	CGRRF1	181	88
CCACCGGCCTGGTATTGGGA	CGRRF1	158	17
GCCGGTGGTCACGATGAAGC	CGRRF1	166	110
CCGGTCATCCTCATCAGCTA	CGRRF1	102	71
GAAAACTCTTGTGCTGAACT	CGRRF1	163	31
AGCCTCCTTACATGCTACTG	CGRRF1	217	268
ACACTTACCATCCCAATACC	CGRRF1	98	43
TTCAAGGCAATCTGTTGTCA	CGRRF1	165	10
TGCCCTACAGAAACGACGCT	CHD6	149	41
CCTGGACAGTCTTAGATGCC	CHD6	146	4
GCCTGACGAACCCATCTCTG	CHD6	163	16
AGGCCATACCTCCGCCTGCC	CHD6	183	6
CTGGCTGTCTGTAGACTCAG	CHD6	178	679
ATGATGTTTGCATCATCTTC	CHD6	123	99
GGAGCAAGGACCAACCCCAG	CHD6	123	74
CGAGGAGGAAAACTTAGCCA	CHD6	118	14
CAAGAAAGGAAGCTTAGAGG	CHD6	149	15
ACTGCTGGTTAATACCGGGG	CHD6	121	18
GAGATGATGCAGCCACGAGG	CHD6	126	178
AATGGGATGGAGGACAGTGG	CHD6	148	45
AAGGAGCCAGGAGACCAAGA	CHD6	112	100
AAAGGAACCCAGAAAGGCCA	CHD6	128	109
CAAGGAGCCGAAGAAGGCCA	CHD6	151	155
GAAGGCACGGAAGCCCCGGG	CHD6	140	115
AATCCCGATGGAGCGGCCCG	CHFR	180	303
AGCGGGAGTGGACCATCGGG	CHFR	107	7
ATGTCATCTACTTGGTGTAC	CHFR	154	28
ATGACATCCCCAGTCTGTAA	CHFR	95	67
AAAATCAGGTCAGGTGACAC	CHFR	200	58
TTCCTTCCCCAGCAATAAAC	CHFR	35	2
GTGAAGAAGAAAATGAGAGG	CHFR	96	3
GAGGACGTCAGAGCAGCGGC	CHFR	144	187
TGGGAAGCCAGACAAGATGG	CHFR	168	5
ACAGCAGAAACACTCCCCGC	CHFR	188	8
GACATGCCCTTTACAGACTG	CHFR	141	147
GACTTCATCACTTGCCACAG	CHFR	148	346
GGATGAGGTATGCTTCCACG	CHFR	162	1
TCGGGTGCTGGGCAGTGGGG	CHFR	132	74
AGGGCGTGGCTTCCTTGCAG	CHFR	94	0
CCGCCTTGTCATCAACCGTC	CISH	145	14
CAGACTCACCAGATTCCCGA	CISH	47	9
CGTACTAAGAACGTGCCTTC	CISH	125	16
TTCTAGACCTCGTCCTTTGC	CISH	102	93
GCGCTTACCCCTGAACGCAG	CISH	77	11
GGACATGGTCCTCTGCGTTC	CISH	181	1251
AAAGGTGCTGGACCCAGAGG	CISH	107	0
GTCCGCTCCACAGCCAGCAA	CISH	189	194
GGCTTGGGCAGTTCCAGGGA	CISH	99	1
AGGAAGGCCCCAGCAGGCAA	CISH	156	149
TACCCTCTGCCACCTCCTCG	CISH	135	3
CCAGACAGAGAGTGAGCCAA	CISH	173	167
AGATTCCCGAAGGTAGGAGA	CISH	88	729
CAAGGGCTGCATGACTGGCT	CISH	114	148
TCCAGGGACGGGGCCCACAG	CISH	155	4
GAATACGGTTGCTCTTGTTA	CLTC	100	99
AGTGCAATTACTTTGCTAGC	CLTC	60	33
GATCGCCATTCTAGCCTTGC	CLTC	135	32
ATGGCGCTGTCTGCTGAAAT	CLTC	183	45
TCCTTTATAGCAAAATCGTG	CLTC	121	8
TGCAGCTATATTCTGTAGAT	CLTC	70	10
GCAGTTCGGGGCCAAGCTGG	CLTC	161	134
GTACTCCAGACACTATCCGT	CLTC	80	1
GTAGGCCTGTACTTCAGCAA	CLTC	116	1
AAGAATAATCGCCCATCTGA	CLTC	54	2
TGGCTGAAGAACTCCTGCAG	CLTC	73	0
GGTATCAACCCAGCAAACAT	CLTC	41	0
AAAAGTAGGAGAGCAGGCCC	CLTC	128	1
AAAGTGTCTCAGCCCATTGA	CLTC	105	31
GAAGTTGGCACACCACCTAC	CLTC	156	37
GCCCTTTCCAAAGAAGGCAG	CLTC	67	0
GTCTCGCAGTCCTGATGCGA	CNOT4	146	19
ATGCAAAGAGGGCACTCCAC	CNOT4	129	219
GACTTACCTCTGGGTCTGCT	CNOT4	158	112
GAGAGTGGTTTATAAACTGC	CNOT4	86	28
CCAAACTTCCCAAAATATTC	CNOT4	39	2
AATAATAGCACATCATATGC	CNOT4	35	0
TCAGCGCCTAGCAGACCCAG	CNOT4	203	1758
AGAGATGTGGGCGAAAGGGA	CNOT4	90	79
GATTTTGACAAACCAGGTGG	CNOT4	106	2
ACAAAGTGACACCACTGCAG	CNOT4	125	61
GATACGCCTTCACCACCACC	CNOT4	178	133
ACTGTGATTGGATGAACTGA	CNOT4	128	193
AGAGGAGTTCTGAAGAGATG	CNOT4	93	27
TACGTATCATACCTCTGCAG	CNOT4	107	175
GGAGGAAGCCCACTTGGGAT	CNOT4	96	154
CTTACCACCACTGCTACAAA	COPS5	97	480
AAGTGAATCTTGGCGCCTTT	COPS5	124	61
CCAACAAGAACAATATCCGC	COPS5	36	1
TATCATAGCCACCCTGGCTA	COPS5	120	0
CTTAATAAAATAGAAGATTT	COPS5	69	118
GGCTACAAACCTCCTGATGA	COPS5	95	24
ACAGCAGCAAGAAATCCTGG	COPS5	46	0
GTACTGCAAAATCTCAGCAT	COPS5	46	0
GTGATGCATGCCAGATCGGG	COPS5	66	0
GGGTGGTATCATAGCCACCC	COPS5	160	4
CAAATCAAAGACCTGACCAG	COPS5	89	65
GGAACTGGCCAACAACATGC	COPS5	59	152
GCCTTGAAAATGCAATCGGG	COPS5	58	0
AAAGCCAGCAGCCATAGCCA	COPS5	159	62
CCAGGAACCATTTGTAGCAG	COPS5	94	1
GCAGGAGGGCCGAAATATCG	COPS6	122	1
TGCATACCTGCTTATGGACG	COPS6	128	178
GGACATCCACGTCCATAAGC	COPS6	45	0
AGTTCATCACCTCGATATTT	COPS6	156	40
ACTCCAAGATGAGCTTGACG	COPS6	99	0
CAGCCGCGTCAAGCTCATCT	COPS6	148	164
GGGCGCGGGGAAAATGGCGG	COPS6	147	93
GCAGCTACGAACGGGACCGG	COPS6	133	5
GCATGCGCTCCCAGGAGGGG	COPS6	179	68
GACAAGGGGATGGAGAGCGA	COPS6	65	0
GAGATGTTGAGAATGACAAG	COPS6	73	1
TGAGCTGCTGTCCCACACCG	COPS6	134	923
CGAATGACAGCAACAGGCAG	COPS6	180	11
ACAGAGCATAGGCCTCCCGC	COPS6	137	22
GAGACAGTGACACAGAGCAT	COPS6	133	3
GACCGGAGGAAGCAGCGGGA	COPS6	95	62
GAAACAGCTCGTTGTACCGC	CTNNB1	146	0
AGAACGCATGATAGCGTGTC	CTNNB1	141	49
AATGCAGTTCGCCTTCACTA	CTNNB1	102	61
AAAATGGCAGTGCGTTTAGC	CTNNB1	126	2
AGTGAAGGCGAACTGCATTC	CTNNB1	164	18
CTCCTTCTTGATGTAATAAA	CTNNB1	43	4
GTGATGGTTCAGCCAAACGC	CTNNB1	96	19
AAGGTTATGCAAGGTCCCAG	CTNNB1	171	2
GAAGCTGAACAAGAGTCCCA	CTNNB1	129	2192
GATGGAGTTGGACATGGCCA	CTNNB1	164	6
GAGTGGTAAAGGCAATCCTG	CTNNB1	87	3
GCATGTTTCAGCATCTGTGA	CTNNB1	122	22
GACAAAACTGCTAAATGACG	CTNNB1	68	6
AATGCCTCCAGACTTAAAGA	CTNNB1	41	0
CATCCAAAGAGTAGCTGCAG	CTNNB1	164	82
GCAGAAGCTATTGAAGCTGA	CTNNB1	97	47
ATCAGAGGAGAACTTCGATA	CUEDC2	105	187
ATATCGAAGTTCTCCTCTGA	CUEDC2	121	25
GACATGATGCAGAAGCTCTC	CUEDC2	70	50
AACCTGCAACCGCAGAGCTC	CUEDC2	223	33
CAGAGGATCAGAAGATTCAC	CUEDC2	153	82
CTGAGCGATGCCAGGAACAA	CUEDC2	186	94
GGTGTGTCTGGACAAAGGCA	CUEDC2	106	0
GGAGGAGCTTCTGCCAGGGG	CUEDC2	70	3
GGTGTTCCCTACCTGTTCGG	CUEDC2	158	1
GCAGATGCTGGTAGAGGGAA	CUEDC2	114	233
GAGGGGCCTGCAGCCTGGGA	CUEDC2	115	235
GACCTGCCCAGACGCCTCAG	CUEDC2	189	57
GACCCGTCTCTACCTGAGGT	CUEDC2	151	2
GGAGGCTTTCACTGAGATGA	CUEDC2	100	0
TCTCCCCAGAGCCCCTGCAG	CUEDC2	137	27
GCCTGCTCCACCGAACAGGT	CUEDC2	130	1
CATCCTTACCTCTGACGGCA	CUL1	97	7
TACATTTGCCTTGCCGTCAG	CUL1	191	391
GAACTCCAGCTCCTCGTGCT	CUL1	165	226
TCTGCATTCAACAATGACGC	CUL1	113	36
TCCTCCTTCTAAGTCGAAAA	CUL1	38	48
CTTTGTGGCTGCTCTTGATA	CUL1	97	68
ACAGTGGCCGAAAATTGACG	CUL1	174	49
GTATCGAGCCAGCAACTCAG	CUL1	92	2
GGACCTCGCCAAGTAACTGC	CUL1	103	0
GACTCGAGGTTTGAACCTGG	CUL1	109	1
GTTCGCCGTGAATGTGACGA	CUL1	143	44
CAGTTCCAAGAACCCAGAGG	CUL1	141	5
GGTCAGCTGCTGCACAGTGT	CUL1	89	0
GGCCAATCTGCTTCAGGCCG	CUL1	181	3260
GGTCGTCCCAGATCTGGTCC	CUL1	238	145
CACCAGTCAAACCAAGCACG	CUL1	170	9
TTTGACGACAATAAAAGCCG	CUL2	90	1
AATACGTCGAAAGAGCAACA	CUL2	43	40
CACCACCATAGCCATACTGA	CUL2	148	1
TCATGTTCGGCATTTGCATA	CUL2	139	115
AGATATCTATGCTTTATGTG	CUL2	192	210
AGATATGAATGAACCACTTA	CUL2	102	7
CAAAGGAGTTAATAACCCCA	CUL2	130	0
GGGCAAACCATATGTAGCCA	CUL2	95	27
GTACTGGGAAGAATACAGCA	CUL2	37	1
GAGCAGCATTCGGATAAGGA	CUL2	84	32
GCAAAACCACATCCATGATG	CUL2	117	30
ACTGACTCCACAAATAGTGT	CUL2	78	18
GCTGGTAAACTCATAACCAC	CUL2	67	243
GGAATTGCAAACGTAGATGA	CUL2	100	137
ACCACTTATGGAAATAGGAG	CUL2	73	0
ATGTCAGTTCACGTCAAAAC	CUL3	63	2
GAGCATCTCAAACACAACGA	CUL3	52	0
TTATTTAGTCGTGTGCCAAA	CUL3	73	3
CTTACCTGGATATAGTCAAC	CUL3	101	44
GACCTAAAATCATTAACATC	CUL3	73	8
TCTGCAGACATTTCCAAAAA	CUL3	63	45
GTCGAATCTGAGCAAAGGCA	CUL3	135	10
GTGTTGGTTTACCACAGGCG	CUL3	129	4
GCACAATGTTCTAGTAGCGG	CUL3	81	1
GCCGGAAGGACACCAAGATG	CUL3	107	1
AGAGACTCACCGGAAAGGCC	CUL3	106	41
GGAAGAACCAATTGTAAAGG	CUL3	84	2
GATGGATCTGAAGTTGGTGT	CUL3	150	226
AAAGCATGTCTTGGTGCTGG	CUL3	159	37
CAAAGGCACGGGCAGCCGGA	CUL3	67	1
CCATGTAAGTAAACGCTTAG	CUL4A	122	637
CCTCTAAGCGTTTACTTACA	CUL4A	99	4
AATTGCTTATATGCTGCCGA	CUL4A	72	220
GAAACCACTGATTGCTTGTG	CUL4A	197	34
TTCTCCACACAAGCAATCAG	CUL4A	59	31
CTCTTTCCTGCATTAACCTT	CUL4A	172	151
GAAGGATCTGTGCCTGGACG	CUL4A	124	171
GCAGGTCAGACAGCATGCCC	CUL4A	142	34
ACAGTGGTCGAAAACTTCAG	CUL4A	142	25
GCGGTTCGTCAACCTGATGA	CUL4A	141	3
ATGTTGTCAAAGCTCAAGCA	CUL4A	109	1
GGAGCTTTCGAAGGACATCA	CUL4A	76	21
GGAGCACCAGTGTCTGGAAG	CUL4A	125	6
GGTGCTCCTCATGTTCAACG	CUL4A	98	2
GTGCTGATTAAAAGTCCCAA	CUL4A	53	49
AAAGGAAAGGAAGTGGAAGA	CUL4A	110	74
ATTCAATGCTACCCTCCATT	CUL4B	143	25
CGGATGATGTCACAGTCATC	CUL4B	168	29
TTACTCACCACCGTCTTTAG	CUL4B	116	15
TTCATTGGCAGATCATGATC	CUL4B	100	8
AGCTTACCATTTGTCTGCAA	CUL4B	72	2
TAAAGAAGATTGATAGATGC	CUL4B	98	63
GAATCCCTGGGTTGTAAAGG	CUL4B	120	2
GCTGTTAGCAAAGCTAGAGA	CUL4B	47	2
GAATTCGGTTTTCATCAAGG	CUL4B	55	0
TGAGCAGCAGCAGCAGCTGA	CUL4B	174	64
GGTGCTGGTATTACCATCAG	CUL4B	153	28
TAAAGGAGGAGTGGAAGAGG	CUL4B	92	0
GCAGAAGGACGAGGTTGAAG	CUL4B	117	217
GCTGCGTTTTGAAGACACCC	CUL4B	98	42
AGTTGGTGAAGATGAGGAGG	CUL4B	161	472
GTAGATTCAAAACTTCGTGC	CUL4B	72	4
CCCTCGTATTTACAACAAAA	CUL5	49	6
CCAAGATAGTGCAATGAAGC	CUL5	113	7
CCAGCTTCATTGCACTATCT	CUL5	114	3
TAACCTTTGTTCTAATCCTG	CUL5	88	168
CGTAAAAGCTTCAAAACAAT	CUL5	19	1
AATCTGTTACAAAACAGCAG	CUL5	76	244
GGAATGCTGTGTAAATGCCC	CUL5	109	146
GAGGAACATATCATTAGTGC	CUL5	68	59
GCCAATGTTGAAAGACTTGG	CUL5	118	741
CAATACAGCGAGCTGAAACG	CUL5	120	135
ACTCCTGGTTCACTGAGAAG	CUL5	150	89
GTTTGCAGCTCACTACAGAA	CUL5	56	0
ACTACGAATACTAAGAACCC	CUL5	126	41
ATAGGAAGTTGGTATGCCAG	CUL5	128	81
AGCTTGTTTACATAATCCGC	CUL5	52	5
TCACCCAAAGACTTTACAGA	CUL5	44	1
TGAACACCCCATGTCTTTCG	CUL7	125	48
AAAACGTCTTGACCTCCTGA	CUL7	109	42
GTCCCGCACATACAAAGCAT	CUL7	81	8
AACCCTCCACCAGACGCTGC	CUL7	166	73
CTGAATGCCCTCGAAAGACA	CUL7	80	39
TGGAGGGTTATGGTCCAGCT	CUL7	119	5
GCAGCTGGTGGACTTCCCCG	CUL7	88	1
GGGCAGCCTCGTCATCAGGG	CUL7	80	31
GCCCATCATGGCCCACGCGC	CUL7	121	582
ACAGTGCTAGCAGAGCACAG	CUL7	136	33
GAGGCTGGAAGATGGAACCG	CUL7	165	406
GGAGGGCTGAGCCTGGGCAG	CUL7	139	49
GGAGTGTGAACACCTGACCC	CUL7	180	39
GAGTTCCCACCACTCAGCCA	CUL7	190	67
GGATCTGGAGAACCTCCTGA	CUL7	74	3
GAGCGGCCGCCACTCGTGCT	CUL9	237	155
TGCTCATGACCAAGCACGAG	CUL9	96	122
CATCGACTCAGCCACACGCC	CUL9	226	10
ACCCCTCAGTATTCAGCATC	CUL9	134	6
CGTGAAGTAGACGAGCTGCT	CUL9	162	2
AATGGCCGAGAGTCTGCTGC	CUL9	130	57
GAAGCTAGTGAAGATGCTGG	CUL9	140	140
GGAGCTGCTGACCAACCAGG	CUL9	81	79
CCAGAGTCCGCAGCAACAGG	CUL9	139	275
GGGCGGCCTCATCATCAGGG	CUL9	113	2
AAAGAGACTAGAGGAAGAGG	CUL9	133	0
GCATTTTGCCTGCACTCCGG	CUL9	127	130
GCCACAAGAGAGAAAAGCCG	CUL9	56	10
AAGATGGACCGGGTTGGCCG	CUL9	230	16
TGTGCTGCCCACCTGCACAG	CUL9	119	0
CATAGGATTCCAGTCCCAGG	CUL9	116	67
AACAAGAATTGTAATGACCC	CYLD	146	1758
CACATCAATGATATCATCCC	CYLD	110	413
AATTTCTAGGATAACCCTAT	CYLD	75	9
ACTTAGACTCAACCTTATTC	CYLD	107	3
AGAATATTCAAGAATTCCTC	CYLD	55	59
TAGAACCTTTGCTAAAAATA	CYLD	48	0
AAAGCTCCTTAAAGTACCGA	CYLD	57	47
TAAAGGCCTCCAAATAGACG	CYLD	132	459
ACTGTCCTCTCTGCTAACAG	CYLD	165	3646
AGAGTGTGACGCAGGAAAGG	CYLD	141	950
GGATTACCCCATAGAAAGGA	CYLD	35	89
GAAATACCGAGTGCCTCTGA	CYLD	147	239
GCATTGGAAAGTGATTACGC	CYLD	78	519
GTGGTCAGTGAGTTCACAGG	CYLD	157	914
AGAGTGGAATCTGTTCTCGG	CYLD	123	811
GACTGGGCTGACAGAGAAAG	CYLD	138	184
CGTGTCCCTCAAGAACATTG	DCAF15	70	104
GAGGACGTAGCGGCCGCATT	DCAF15	127	2
CTGCGCCGTCTCCGTCCACT	DCAF15	189	679
GGGCCTACCTGCCGAGTGGA	DCAF15	122	17
TGACATCTACGTCAGCACCG	DCAF15	105	25
TCTACATCTACCATCTGTAC	DCAF15	52	8
GGAGACCCAGAAGAACGGGC	DCAF15	107	11
GAAATCGGAGCGGAACAGCG	DCAF15	140	6
GCAGCTTCCGGAAGAGGCGA	DCAF15	139	112
AGGGACACGCACACCCGGGG	DCAF15	107	2
GGCGGGCTGGAAGGTGGGGA	DCAF15	157	439
CCAGCTCAAGAAGGACCAGG	DCAF15	146	272
CAACACCAGCTACTCCCTGG	DCAF15	224	127
CGAGTGGACGGAGACGGCGC	DCAF15	138	11
GCTCAGAGTGCGCACGGCAG	DCAF15	156	2
ACGAAGATCAGTCACCACGA	DCAF15	82	3
CCTACTAGTACCCAAGATGC	DCST1	157	5
GCGCCACAGGAACCAGCTAC	DCST1	136	1
CGCCTTGGCTGCCATCTATG	DCST1	147	66
GCAGTGACAGGAAACTCGCC	DCST1	106	0
GACATTAAACATCATCAGAA	DCST1	36	0
GGCTGCCAGTCTCCTGTAGC	DCST1	114	446
GTGCAGAGGCTCCTGACCTG	DCST1	141	473
GGCACAGCGGATGTGAGGGG	DCST1	109	1
GCTTGCGGTCAAACCAACGA	DCST1	100	48
GTGCCGCAATCGCATCCCAG	DCST1	138	165
GGACTACGTGTACCGCCAGG	DCST1	148	77
GCTGCCACTCCGCAAAGCTG	DCST1	205	14
AGTACTGCAGGAAGGAGTGG	DCST1	143	25
GCATCCAGGCCCACAGGCTG	DCST1	180	21
TCAGGAGGGCCGCTATCCTG	DCST1	101	21
GCATCTTGGGTACTAGTAGG	DCST1	88	1
TTCACCTTCGCTAAGAACCC	DCUN1D2	161	4
TCATCGCAGGTGTGACAGCA	DCUN1D2	146	35
TATTGGAAATTAGTGTTATC	DCUN1D2	100	21
TCACCTAAACCTTTCTGCCC	DCUN1D2	207	7
AAAGGCTCTTCTGCCAAGAC	DCUN1D2	144	5
CTGATAAAAATCTTTAAACT	DCUN1D2	35	0
GAGTGCACGCCATAAACTGG	DCUN1D2	101	120
GAATGAGTGGAGACTAGACG	DCUN1D2	76	4
GGAGTCCATGCGGAACGCTG	DCUN1D2	133	150
CTGCCCTGGGTTCTTAGCGA	DCUN1D2	70	13
GGACACCTGGAACCTCCTGC	DCUN1D2	140	13
ACTGCTTAACGCAGAATGAG	DCUN1D2	138	30
AAGACTGGAGCAGGAGCTGA	DCUN1D2	101	1
TAAATCGTCTCAGAAGGACA	DCUN1D2	110	0
GTTTTGGAAGAAGCTGTCCG	DCUN1D2	136	60
TGGACAAGAAGAAGCTGGAG	DCUN1D2	127	0
ACTCACCGAGGCTTTGCACA	DDA1	233	5
GGCCACTTACTCTGTTCAGA	DDA1	73	156
GCGGGTAGGCAGGTAGACTG	DDA1	93	2
TGCGCTACCTGCATCAGCAA	DDA1	101	277
CAACCCTCCTGCAGAACCGA	DDA1	142	0
GGACTCCGTGTGCAAAGCCT	DDA1	56	0
CTGTTCAGACGGGTACTCGC	DDA1	62	8
GCGCTACCTGCATCAGCAAT	DDA1	133	13
GCCACTTACTCTGTTCAGAC	DDA1	123	2
GAAGAGAGACCAGGAGCAAG	DDA1	126	6
CGACAGCCCAGACATGCACG	DDA1	204	99
GAGCTCCGCACCTCCCCGCA	DDA1	233	167
TCGGTCCGCGCCACCTTGCG	DDA1	241	66
CGGGTAGGCAGGTAGACTGA	DDA1	112	0
GGGGCTTCGGCCCGTCAAAG	DDB1	81	38
CCTCACCGTGCTATTGATGC	DDB1	69	5
GAAAGGGGCCGTGTACTCTA	DDB1	133	2
CTCGAGACTTTAATCCCAAC	DDB1	87	3
GTGCACCTTCAAAGGTGTGT	DDB1	126	19
ATACATGCCCACCTCTTTGA	DDB1	78	5
GGAGCGGCAGCACCTCCAGG	DDB1	93	1
GGTCACGCAGCCGTTCACGG	DDB1	30	0
GCTTCGGCCCGTCAAAGAGG	DDB1	161	2
GGTAGAAGAAACCGAACTGA	DDB1	65	3
ACGAAAAGTCCTCAATACGG	DDB1	72	0
GAAGAGGCAGAGCCCAAGCA	DDB1	163	36
CATGGAAGGAAACTTTGAAG	DDB1	103	0
GGAAAAGACCAACCTCCTGG	DDB1	88	3
TAGCCGCCCCAAGATGCAGG	DDB1	93	15
AAAGGCCATCATAGAGACGC	DDB1	99	91
CCGAGATTGTATTACGCCCC	DDB2	115	34
TGTGTCTGCTAGTAGCCGAA	DDB2	112	208
ATACAATCTCGGAGGTCTTC	DDB2	132	424
CACCATGCCGCAGCATCGTC	DDB2	127	0
CTTTGCCGTCCATGTTCAGC	DDB2	94	25
ACTAGGCTGCAAGACTTTAA	DDB2	49	376
GGGGCGTAATACAATCTCGG	DDB2	43	19
GGAGGGTCCTGACGATGCTG	DDB2	134	73
AGTTGTTCCCTCCATTGAGG	DDB2	116	33
GTGGTCACAGGAGACAACGT	DDB2	101	10
GAGTTTACTCTGCTTCCCAG	DDB2	146	1
GGTGCTGGAAGTGACGGTGA	DDB2	93	150
CAAGAGGAGCAGGAGTCCCC	DDB2	165	317
GGCCAAGAAGCTCTGTGCGA	DDB2	119	140
GGAGGGCTACATCCTTGGCG	DDB2	131	12
GATGTGACTCAGACTGCCTC	DDB2	122	55
ACGTGCAGCAGTGTCGCATA	DET1	161	27
ACGTGCGTGTATCACATAAG	DET1	133	234
GCAATAAAGTAGCGTCCATC	DET1	122	453
TATGCGACACTGCTGCACGT	DET1	127	42
GGCACACAGAGGCAGTACGC	DET1	122	1914
GTACAATATGGTGACGACAG	DET1	137	402
GTGGTCTTGTCACACAACCA	DET1	101	123
GCGGGACAGTCAGACAGGCA	DET1	155	579
AGTGTACCTCATACCTGTGA	DET1	157	10
CAAGTATGGAGGGCACACAG	DET1	159	29
CAGGCAAGGCAGGTACCCAC	DET1	166	3
AGTTGGGGAAGACATTCTGA	DET1	104	147
GACCTACTGCAGGGATACGA	DET1	53	21
TGTCCAATGGCAATGACCAG	DET1	187	58
GTGGAACAGCTTACCGGCGC	DET1	126	49
TTTCTGCAGGTATCGGCGCA	DNAJB2	190	144
AGATTTACGACCGCTATGGC	DNAJB2	174	3
AGGTCTTCCGGGAATTCTTT	DNAJB2	92	4
CTGAAGTCAGTCACAATCAA	DNAJB2	148	20
TCAGCAAACTCTTTATTATC	DNAJB2	86	2
GACCTCCTCGGGGCTGCGGA	DNAJB2	111	2
GGAGCGGGTGGAAGTGGAGG	DNAJB2	62	18
GCAGCTGGGAAGAAACCCGC	DNAJB2	83	159
GGAGGAAGAGAAGGTAAAGA	DNAJB2	81	1
GCGGCGTCCTTGGACAAAGG	DNAJB2	130	185
GACGCCGCATCACCACACGC	DNAJB2	69	1
GGAGAACGGGCAGGAGCGGG	DNAJB2	128	15
GAAATTTAAGGAGGTGGCCG	DNAJB2	98	100
ACTGAAGGAGAAAGATGAGG	DNAJB2	117	131
AAGGAGCTCTCACCTGCGTG	DNAJB2	162	35
CCAGACCTGGAAGTGACTGA	DNAJB2	101	0
CCCACCGATCTTGTACTCGC	DPF1	101	0
ACACGTACCCCGCCCGCTGT	DPF1	223	13
ACGCCAGGACACCGCTTCCC	DPF1	277	2006
TGGATGGAGAAGACCCACCG	DPF1	140	20
GGAGACCATTATGGACTGTC	DPF1	113	262
TCCCCACAGGCATATGGCAT	DPF1	191	0
ACGGAGACTCAACATCCTGG	DPF1	126	0
GCAGCCAAGAAGGCGCCCGA	DPF1	136	5
GAAGAAGATTGAGCTGAAGG	DPF1	138	36
GTTTCCGCATGACCTCGAGG	DPF1	127	0
GAAGAACAGGGCCAAAGGAA	DPF1	103	7
CAAGAAGACGGGGTGTCCCG	DPF1	124	5
GAAGCACCCCTGAAGAAGGA	DPF1	131	180
AAGGAGGGTGGCCTCCCGGA	DPF1	102	4
TGGAGGATGACATTCCCAGG	DPF1	147	88
GACCAACAGTCGAGCGCGAA	DPF2	159	1
TACCTTTCGCGCTCGACTGT	DPF2	112	1
GAAAAGCGACACCGGGGTCC	DPF2	192	293
AAGAAGATACTCCCAAGCGT	DPF2	136	101
AAGGAAAGTCGTGGATCCTC	DPF2	118	176
TCCTTCCCATCTATTAAGCC	DPF2	57	43
TGGATGGAAAAGCGACACCG	DPF2	73	38
GTAGGAGTACAGCTGTCCGG	DPF2	76	1
ATAGATGGGAAGGAAAGTCG	DPF2	79	54
CAAGAAGACGGGACAACCCG	DPF2	147	136
GATACACACGTCATTCTCGG	DPF2	72	69
GCACGCTGCGCTCAGCACAG	DPF2	116	175
GAGGGGCTGATCTCTCAGGA	DPF2	71	1
GGGGCACCTCGCTTCTCCAG	DPF2	154	170
GCACTCACTGTCACAGGCAT	DPF2	183	8
ATGCCGTCTTTGACCTGGCC	DTL	185	4
TGCACTGATAACCAGTCAGA	DTL	94	114
TGCTAGTACATGTTCCATAT	DTL	140	14
CTTACAAGTTTAAGTTCACC	DTL	94	28
CTAGCAGTTGCCAATGAAGA	DTL	123	7
GTAAAAGCTGGTGAGCTGAT	DTL	179	223
ACAGCTTGGGGCACAAGCTG	DTL	75	1
GAGAAGGTACATCCAAAAGG	DTL	31	1
GAGCTGATTGGAACATGCAA	DTL	39	41
GAAGCAGGTGGAGTGATGGG	DTL	84	55
CCAGAAGTCATCCCAAGCAG	DTL	78	0
TAGAAAAGGCAACTGACTTG	DTL	54	0
GTGTCCATCTGACTTCACAA	DTL	30	69
AGGTGATAAACTTTCCACGG	DTL	60	4
CTGAGAGGCCCAACCCACCG	DTL	157	290
GGATGGATTGCACTTTGCCC	DTL	131	113
CAACTTCTACGACCCGTCGT	DTX1	166	171
CCATCCCTAAGTCGCAGTCG	DTX1	186	159
GGTCACAGCATCAGGCTACG	DTX1	162	38
TGCTTCGGCACAAGGGCGTG	DTX1	174	104
GGTTCGAAGATACATGCAGA	DTX1	90	1
CCCTGCAGGTAAGAATCCCG	DTX1	70	38
ATGTCACGGCCAGGCCACGG	DTX1	185	381
GCAGAACGTGGCCCGGGTGG	DTX1	226	751
TGGGAGTGGGAGAACGACGG	DTX1	115	730
CCTACGAGAAGCAGCACCCG	DTX1	167	29
TCACAGGCATCAGCCCACCG	DTX1	185	117
TGAATGAGCACAGCCGCTGG	DTX1	122	90
TCAGCACGTTCTCAATGTGG	DTX1	144	1
GTGCTGAAGGAGGACGCTCG	DTX1	175	47
AGATGAACCGCCAGACGCGC	DTX1	118	7
CTGGGGAGGTCAATAATGTA	DTX2	120	46
GTGGCGGTAGCGGCCTGACA	DTX2	123	5
AGCCAGCGTCTGTGACTATC	DTX2	184	13
TGTGGCCGTGTGGGAATGGC	DTX2	180	49
AAGACACAAACCTCATCTGG	DTX2	110	142
GCCAGAGCCAGAGCCAGAGC	DTX2	123	315
GGTGAGGTGGCCCACAGCTA	DTX2	138	200
GCAGGTGTACACCAGCCCCG	DTX2	327	58
GGCAATCGGGTCCCTAGCTG	DTX2	150	1
GCCGTGTGGGAATGGCAGGA	DTX2	136	137
GCTGAACACCACCAACGCCT	DTX2	109	2
CTCGATGAAGCTGCAGACGG	DTX2	165	73
GGGGAGGTCAATAATGTAAG	DTX2	107	12
GTGTCTCCGCACAGCCCGCA	DTX2	130	6
GGCGGTAGCGGCCTGACACG	DTX2	204	278
GGGTTTGTTGTACGGTGCAA	DTX2	97	198
GATTTCACCTCAAGTCGATC	DTX3L	99	89
GGAGGCGAATTAACTCTCCT	DTX3L	156	326
GCTCCTCTTTGACACGTTTC	DTX3L	199	146
TATGCAGTTCGCTGTATTCC	DTX3L	172	37
GAGTCTCAGATGTCATCACT	DTX3L	192	194
TGTTGATGCATATCACCAGA	DTX3L	44	0
GGTACCAGGAAAATGGGCAC	DTX3L	120	32
CAGTATGTTCTAAAAGGAGG	DTX3L	112	61
AGAGGGTCATGAAACACCGA	DTX3L	124	24
GCAGCTTCTCCGCCACTCAA	DTX3L	110	11
TCAGAAAGGAAATCAGCCAG	DTX3L	151	2
GGAGTGCACGGTCAGCACCC	DTX3L	144	0
GTGGAGTTCAGTGAAAGGGC	DTX3L	149	214
CAGGAAGAACACCCAAACCC	DTX3L	190	161
GTACACCCGCACGAGGAGCG	DTX3L	196	284
ACCTGTTCTCCAAAGAGCAG	DTX3L	154	161
TCGTACCAACCTGCAGCGAC	DTX4	158	13
TGGTACGATTCAAGGTGGCC	DTX4	81	4
CGGCTTGTGTTGGAAACCCC	DTX4	122	0
GTCCCAGTGAAGAACCTAAA	DTX4	51	12
GCAGCCCCGCTGCACTCATG	DTX4	175	91
TGACAGGACTGGACCCATTT	DTX4	144	60
GGTGAGCCACCACATCGAGG	DTX4	121	25
GATGAGTGTTAAGGCAGCCG	DTX4	120	2026
GGATCCTCATGAGTGCAGCG	DTX4	175	1881
TGTGTTGGAAACCCCTGGGA	DTX4	86	55
GATGCTGTAGATGATCCGGA	DTX4	97	68
AAAGGCTCACCTGAATGCCG	DTX4	83	286
GAACCAGTTCCGCCAAGACA	DTX4	149	218
CCACACCACGCCCTTCCCAG	DTX4	124	3
GACACACTGGGGACAGGAGC	DTX4	99	5
GCCGTGGTCAATGGCAGCAC	DTX4	149	168
ACGGAGGCTAAGCGTCGCAA	dummyguide	116	3
CGCTTCCGCGGCCCGTTCAA	dummyguide	159	327
ATCGTTTCCGCTTAACGGCG	dummyguide	257	285
GTAGGCGCGCCGCTCTCTAC	dummyguide	185	4
CCATATCGGGGCGAGACATG	dummyguide	167	195
TACTAACGCCGCTCCTACAG	dummyguide	150	24
TGAGGATCATGTCGAGCGCC	dummyguide	108	50
GGGCCCGCATAGGATATCGC	dummyguide	73	0
TAGACAACCGCGGAGAATGC	dummyguide	161	142
ACGGGCGGCTATCGCTGACT	dummyguide	192	2
CGCGGAAATTTTACCGACGA	dummyguide	137	105
CTTACAATCGTCGGTCCAAT	dummyguide	149	1
GCGTGCGTCCCGGGTTACCC	dummyguide	211	15
CGGAGTAACAAGCGGACGGA	dummyguide	157	177
CGAGTGTTATACGCACCGTT	dummyguide	200	129
CGACTAACCGGAAACTTTTT	dummyguide	98	18
CAACGGGTTCTCCCGGCTAC	dummyguide	143	2
CAGGAGTCGCCGATACGCGT	dummyguide	163	91
TTCACGTCGTCTCGCGACCA	dummyguide	219	91
GTGTCGGATTCCGCCGCTTA	dummyguide	146	89
CACGAACTCACACCGCGCGA	dummyguide	231	291
CGCTAGTACGCTCCTCTATA	dummyguide	124	44
TCGCGCTTGGGTTATACGCT	dummyguide	112	2
CTATCTCGAGTGGTAATGCG	dummyguide	164	23
AATCGACTCGAACTTCGTGT	dummyguide	114	57
CCCGATGGACTATACCGAAC	dummyguide	114	820
ACGTTCGAGTACGACCAGCT	dummyguide	178	165
CGCGACGACTCAACCTAGTC	dummyguide	192	1061
GGTCACCGATCGAGAGCTAG	dummyguide	190	220
CTCAACCGACCGTATGGTCA	dummyguide	203	88
CGTATTCGACTCTCAACGCG	dummyguide	255	325
CTAGCCGCCCAGATCGAGCC	dummyguide	136	210
GAATCGACCGACACTAATGT	dummyguide	137	44
ACTTCAGTTCGGCGTAGTCA	dummyguide	160	181
GTGCGATGTCGCTTCAACGT	dummyguide	146	11
CGCCTAATTTCCGGATCAAT	dummyguide	54	16
CGTGGCCGGAACCGTCATAG	dummyguide	127	174
ACCCTCCGAATCGTAACGGA	dummyguide	196	9
AAACGGTACGACAGCGTGTG	dummyguide	205	489
ACATAGTCGACGGCTCGATT	dummyguide	145	8
GATGGCGCTTCAGTCGTCGG	dummyguide	126	148
ATAATCCGGAAACGCTCGAC	dummyguide	160	10
CGCCGGGCTGACAATTAACG	dummyguide	208	60
CGTCGCCATATGCCGGTGGC	dummyguide	200	10
CGGGCCTATAACACCATCGA	dummyguide	101	161
CGCCGTTCCGAGATACTTGA	dummyguide	74	57
CGGGACGTCGCGAAAATGTA	dummyguide	83	2
TCGGCATACGGGACACACGC	dummyguide	119	346
AGCTCCATCGCCGCGATAAT	dummyguide	142	74
ATCGTATCATCAGCTAGCGC	dummyguide	91	391
TCGATCGAGGTTGCATTCGG	dummyguide	150	60
CTCGACAGTTCGTCCCGAGC	dummyguide	113	9
CGGTAGTATTAATCGCTGAC	dummyguide	77	2
TGAACGCGTGTTTCCTTGCA	dummyguide	182	16
CGACGCTAGGTAACGTAGAG	dummyguide	145	72
CATTGTTGAGCGGGCGCGCT	dummyguide	173	967
CCGCTATTGAAACCGCCCAC	dummyguide	178	211
AGACACGTCACCGGTCAAAA	dummyguide	126	0
TTTACGATCTAGCGGCGTAG	dummyguide	142	16
TTCGCACGATTGCACCTTGG	dummyguide	125	0
GGTTAGAGACTAGGCGCGCG	dummyguide	160	350
CCTCCGTGCTAACGCGGACG	dummyguide	249	995
TTATCGCGTAGTGCTGACGT	dummyguide	183	607
TACGCTTGCGTTTAGCGTCC	dummyguide	186	54
CGCGGCCCACGCGTCATCGC	dummyguide	129	165
AGCTCGCCATGTCGGTTCTC	dummyguide	191	18
AACTAGCCCGAGCAGCTTCG	dummyguide	246	94
CGCAAGGTGTCGGTAACCCT	dummyguide	205	20
CTTCGACGCCATCGTGCTCA	dummyguide	136	8
TCCTGGATACCGCGTGGTTA	dummyguide	162	163
ATAGCCGCCGCTCATTACTT	dummyguide	156	32
GTCGTCCGGGATTACAAAAT	dummyguide	89	16
TAATGCTGCACACGCCGAAT	dummyguide	141	61
TATCGCTTCCGATTAGTCCG	dummyguide	231	553
GTACCATACCGCGTACCCTT	dummyguide	227	53
TAAGATCCGCGGGTGGCAAC	dummyguide	126	2
GTAGACGTCGTGAGCTTCAC	dummyguide	173	33
TCGCGGACATAGGGCTCTAA	dummyguide	115	20
AGCGCAGATAGCGCGTATCA	dummyguide	169	63
GTTCGCTTCGTAACGAGGAA	dummyguide	146	151
GACCCCCGATAACTTTTGAC	dummyguide	97	52
ACGTCCATACTGTCGGCTAC	dummyguide	208	314
GTACCATTGCCGGCTCCCTA	dummyguide	168	220
TGGTTCCGTAGGTCGGTATA	dummyguide	135	102
TCTGGCTTGACACGACCGTT	dummyguide	158	239
CGCTAGGTCCGGTAAGTGCG	dummyguide	254	21
AGCACGTAATGTCCGTGGAT	dummyguide	189	184
AAGGCGCGCGAATGTGGCAG	dummyguide	176	46
ACTGCGGAGCGCCCAATATC	dummyguide	201	214
CGTCGAGTGCTCGAACTCCA	dummyguide	78	507
TCGCAGCGGCGTGGGATCGG	dummyguide	114	159
ATCTGTCCTAATTCGGATCG	dummyguide	240	286
TGCGGCGTAATGCTTGAAAG	dummyguide	129	8
CGAACTTAATCCCGTGGCAA	dummyguide	174	420
GCCGTGTTGCTGGATACGCC	dummyguide	141	48
TACCCTCCGGATACGGACTG	dummyguide	148	21
CCGTTGGACTATGGCGGGTC	dummyguide	188	75
GTACGGGGCGATCATCCACA	dummyguide	199	7
AAGAGTAGTAGACGCCCGGG	dummyguide	110	66
AAGAGCGAATCGATTTCGTG	dummyguide	160	178
CGGCTCGTTCTACGCACTGA	dummyguide	206	90
TCCAGCGCGAGCTTACTCGT	dummyguide	161	63
GGAGTGGTCCCGTACGCAAC	dummyguide	167	14
CAAGACCTTATCGTGCAGCG	dummyguide	209	297
ACGTCGTTTAGCACCCGGCT	dummyguide	133	70
TTTCAGGCTACGGGCGCGGG	dummyguide	136	9
CAATCGGCGACGTTTTAAAT	dummyguide	171	117
GTACCCCTATGGCCGTTCTA	dummyguide	134	55
TACCCACGCGTATTCCATCT	dummyguide	214	38
CTTGTTGCGTATACGAGACT	dummyguide	188	60
GAACGCCGCTCAAGTTGATA	dummyguide	101	9
CGCAGTACGTATAGACTTAA	dummyguide	66	10
GCGAACCCCGTAGCCAGGCT	dummyguide	129	562
CCTCGGGCGTAAATACTCAT	dummyguide	98	4
AGGGCACCCGGTTCATACGC	dummyguide	165	13
CACGGCCTAACTTGCTGATA	dummyguide	158	727
CCGGGAGATTAACGTTAATT	dummyguide	132	154
ATCTCGGGTCGACTGCGGAT	dummyguide	149	190
CGCCGGGACCGTTAGGGAAT	dummyguide	157	39
GCAAACCCGAGTGACACGTC	dummyguide	140	147
GTGCGTGAGTATTAACGCTC	dummyguide	116	115
GCTTAACCTATCCGCCAGTA	dummyguide	178	345
TGGCCACGAATTCCGCCGCC	dummyguide	183	176
GTAAGGCCCGCGTACGAGCT	dummyguide	112	3
CTCCTTACGTCGGGCATTAA	dummyguide	152	678
ATTCCTTCGGCGCTCTGCGT	dummyguide	211	46
ATGCGCTTTAATCGCCGTTC	dummyguide	145	2
TTAGCCCTCGATTGGTTGCG	dummyguide	184	292
AACGCTGTCGTACGTGTATA	dummyguide	180	4
TAACGCGCATATCTGAACAC	dummyguide	128	2
CGCTAGGTTATTTCGTGGCC	dummyguide	64	13
AATATTTGGCTCGGCTGCGC	dummyguide	138	142
CAATATCGGGTGCTACAGGA	dummyguide	123	743
CGGCCGCATCCTGTTATATT	dummyguide	129	4
CTGGATCGCCCGCAGAAATA	dummyguide	132	3
ATTAGCACGGCGACCTTCTA	dummyguide	175	112
TGGAAATCGACTGTGCGCTT	dummyguide	132	12
ATTAGCCGTTGCCATATCAA	dummyguide	137	4
ACCCGATAATAGCTACTGGT	dummyguide	125	321
ATTCAGCGCGCTCGCCCTGG	dummyguide	165	68
CCCGCCGAAGACCCTGCTTG	dummyguide	187	341
TGCCGTGAAAAGACGCTGCG	dummyguide	122	28
CTTACGCGCCTGGTCAAAAG	dummyguide	63	34
CGCATAAGTCGATAGACACA	dummyguide	74	1
GTCATCAGCGATTTGACGAG	dummyguide	180	16
CGAATCGGAACTTTGTACCG	dummyguide	166	8
AGGTCAAGCCGACCTCGAAC	dummyguide	103	2
TGCGCCTTACTCGTTAACTG	dummyguide	145	0
ATCTGAGCGTTTTCGGCCGC	dummyguide	135	62
ACGGTACATGCGCATGAGTC	dummyguide	122	65
TGACGCGATAGAGTTGGCTT	dummyguide	136	0
TTCACCGTCCACGTGCGCAT	dummyguide	136	8
TTCTTCGGCCTACACCCGGT	dummyguide	241	134
GGAATTACGACTAACCGATT	dummyguide	173	3
TGCGGGGAGCTCTCTTAATG	dummyguide	119	110
TAGAGATATCCGATCGTGGT	dummyguide	161	1
GGGTGCCCACTAATAGCCGC	dummyguide	74	9
TGCAGTCGCGCTGAGCGTCA	dummyguide	161	525
GGATTGAATGGCTAACGCGG	dummyguide	56	32
GCGGTTCCGGGAGCACATTT	dummyguide	147	14
GAAGACGTGCTGGCGTCACC	dummyguide	139	16
GGCGCATTAAAGTCGAGAGC	dummyguide	100	17
GACGTAGCCTTCCGAAATAT	dummyguide	155	270
GGTTCGAGACCTACTTAAGT	dummyguide	107	350
TGAAGTGGGGCGTCGGACAC	dummyguide	164	113
CTATATTGTCGCGCAGTGGA	dummyguide	210	90
CGGCTTTGTTGCCCGTAAGC	dummyguide	114	15
TCCCGGTTGGTGAACGATAC	dummyguide	141	122
TTAACTCGAACGCTCGAAAG	dummyguide	87	76
GGACTATCCACCGTTTACTC	dummyguide	111	11
CAGTAGCGATCGAATGTCAA	dummyguide	140	262
TAGGCGCCCGTAGCATTGGA	dummyguide	153	4
GCGGCGTCTGGGAATCGTTC	dummyguide	92	37
CAGTGTCCGAGCGATATTTT	dummyguide	152	78
TTCAATCACCTCACGGTAAG	dummyguide	168	642
CGGTTTACATCTGCCCATCG	dummyguide	126	2
GGGCGTGTATGTTCGTATTG	dummyguide	148	101
GCGGCGTCATCCACGCGTGC	dummyguide	111	85
GGGTATAGACGCGATCCTCA	dummyguide	88	0
ACAGCGCTCTCGTGTACTAT	dummyguide	202	207
ACTAGCCTGTTCGCGAGTAG	dummyguide	189	24
GACCGCGTGAGATAACGTCA	dummyguide	136	385
CGCGTGCATCTGCCGAAGGC	dummyguide	162	26
AAAACATCGACCGAAAGCGT	dummyguide	72	2
ACACCGAAGCACCTGTACGT	dummyguide	133	9
GGGTCGAGGACTAATAGATT	dummyguide	147	61
ACGCCTCCTCAAATTAGCTC	dummyguide	125	1
CCTACGCGGTAGGGAACTTT	dummyguide	148	60
AAGCACTAGTCCGTATGATG	dummyguide	208	8
AGGCGCCAACATTGACCGTA	dummyguide	161	70
TAATCATGCACATTCGGGAC	dummyguide	133	1
CGTCGGGTAGCTATTTCTTT	dummyguide	124	305
GTGCGACGAATTGTCCTGAG	dummyguide	172	83
CTTCCGTTATTCGGAAGTGA	dummyguide	160	58
TACTGGAGTTTGCGACTCGG	dummyguide	141	38
ATCCAGATCACCACGCGTCA	dummyguide	149	151
CGTTAAGACTAGCTCGGTTT	dummyguide	128	4
ATACGGCCGAAGCCCCTTCA	dummyguide	195	48
AACATCTCGTTAGGGGTATC	dummyguide	165	0
GTCAGGTAATAGTCGGACTC	dummyguide	153	48
TTCGAGGTCCGGACAGGTCG	dummyguide	184	261
TGAGCATTCGTAGCCCAGCA	dummyguide	182	19
TAAGGCGACCTGCGCTTGTG	dummyguide	119	128
AGCTGCGCGCTACTGGATCA	dummyguide	166	139
GCAAAAACCCAACGCTATTC	dummyguide	120	5
GCCGCCGATTTCATAAGTAA	dummyguide	76	0
GTTCCGTGAGGGTTACTTCA	dummyguide	136	29
CGGGGAATTGCACGGCGGAA	dummyguide	77	110
TGTCTTTAAACACGCCATCG	dummyguide	113	12
ACAAAATGCCGTGCGTCAAT	dummyguide	120	16
ACGCTCAGCACCCGCTATGC	dummyguide	201	435
CGAAACCCTCTTAAGTTAAC	dummyguide	77	2
TAAACCCTTGGCGCCCTCAC	dummyguide	178	292
CCATTCTCAACCGGTCCAAT	dummyguide	118	19
GTTATTGACCCGTCGGGAGT	dummyguide	168	5
GGTTTCACTTCGAGACCGGC	dummyguide	120	176
CTTTGATAACGTGGGCGGTA	dummyguide	126	6
CCCCAACTTTCGCGACTCCG	dummyguide	201	10
CAAACAGTCTAAGGCGACGA	dummyguide	102	51
CGGCACACCAATGCGTTCGT	dummyguide	142	19
ATCGATATACCGCCATAAAA	dummyguide	23	18
GGGACGCGAAAGAAACCAGT	dummyguide	56	128
AACGCGAGTCCGGTGGCTAG	dummyguide	187	132
TGTCATTAGCGTAACGATAT	dummyguide	140	121
AGGGCGAGCAGCAGAGTACG	dummyguide	158	2
CCGTCTCCGCATCGTCTTTT	dummyguide	133	2
CGTGCGTGAAATCGCTAGCT	dummyguide	97	63
ATCAGGCCTTGTCCGTGATT	dummyguide	199	10
CGTCCAGAAGAACGGCCCCT	dummyguide	200	97
AGAGCGTCTTCGTGACAAAC	dummyguide	144	157
GATGGCGCGCAGTTGAGTCA	dummyguide	173	182
ACGCTGACGAGTAAAAGCGG	dummyguide	133	556
TATCAATCGTCCGGGTCACT	dummyguide	160	56
TCAGATTCCGCAAGGGTCCA	dummyguide	117	4
GCGATCGGAGTGCCACGATA	dummyguide	165	93
ATATAAACTGTCGCGGTAAA	dummyguide	115	289
GTTACCTGCTACGAAAACGA	dummyguide	34	0
GAAGCGATCCGAGAGTGTAT	dummyguide	124	168
ATGACATTGCGCGTCTACGG	dummyguide	153	754
ATACCAGATGCGTCCGCTTG	dummyguide	172	273
AACGTGCTGACGATGCGGGC	dummyguide	95	6
CGGCACCTGTTAGGCTATTC	dummyguide	142	41
AGGATCGTGTACCGGGGACG	dummyguide	165	160
CGACAACGTGCAGGTGTATC	dummyguide	158	99
ACTCGAAATCACCTATGGTA	dummyguide	205	188
TCTCGTAGCCTAATGCGCCA	dummyguide	90	34
TTATGTGAGCACGCCATTAC	dummyguide	148	158
CGACGGTAATGCACCTACTA	dummyguide	165	6
ATCTGTGTGACTGCGGTCGG	dummyguide	126	29
TGGAAAGCGAGCACACCGTC	dummyguide	150	63
CAGCGCCGAAACTCTTTCCG	dummyguide	180	256
TGCCGTTAGCATGCGATCCC	dummyguide	205	55
TCGTAAACACACGACCAAGT	dummyguide	62	9
ACTACTCCGGCAAATACTCG	dummyguide	115	10
GCCCTTCAATGCGTTCCGTA	dummyguide	192	16
CAACACCCCGCGTTATGCTA	dummyguide	163	1035
GCTGATATATACGACAAGCC	dummyguide	78	29
GGTATTCCGAAGTCCTCCGC	dummyguide	169	120
GGTCGCCTGTGCGACATGCT	dummyguide	140	875
CTAATCACGACCTCACCCTA	dummyguide	185	32
ATCGGTACCTCTTCACATAT	dummyguide	163	64
TTGCGTCAGCGCTGCACATC	dummyguide	166	64
CGGTGTGCCCCCAAATATTG	dummyguide	159	4
CGTGCGGTAAATACGAAATA	dummyguide	119	1
ATACGAGGCGCTTTTCTTTG	dummyguide	165	160
TGTGCACAAGTCGCAACGAA	dummyguide	126	18
CTCGGCCCACTTGCGTTATA	dummyguide	144	106
TATACTGCGGATCAATCTGA	dummyguide	56	180
AAAGCGACGTAGGCATACTT	dummyguide	103	128
ACGATCGGTAATGGTCTGTT	dummyguide	168	55
GGGCCTACGATCAGAGGTGT	dummyguide	142	47
CGCAGTCATTCGATAGGAAT	dummyguide	135	59
GGCGATTCGGGTGGAGGTCG	dummyguide	153	170
AGTTGAATGGACCTCGACTA	dummyguide	119	50
GAGTAATTTCGAACGTATTG	dummyguide	117	204
TTCCACGGTAAAATCGGTCA	dummyguide	186	72
ACTGTTGCCGCGCCAACTGC	dummyguide	162	309
CCGGCAAGAAACTATACTTG	dummyguide	124	45
TAGTGGGAATGGTCGCGTAG	dummyguide	100	110
CCGCTGTCTCACTAATCTCA	dummyguide	78	70
TGCTACCTTCGGGACCACCA	dummyguide	142	201
CTTAGCTGACCGACAAGGTG	dummyguide	145	8
CTTAAGCTTATCAACATCCG	dummyguide	196	16
ACGGAAAGACCTCGCTATTC	dummyguide	138	1
CCCTTCTGGCGGGCCAAACA	dummyguide	102	185
TCTGACGATTAATGCTTCTA	dummyguide	99	3
GCGGAATGAACACGAGGTAG	dummyguide	166	211
CAGACGGTTGGTAAGGACGC	dummyguide	219	178
GGGACTGATATATGGCGAAC	dummyguide	122	2
AGAAGACCGAGGCGCTTCAA	dummyguide	128	547
CAGGTTTGCACGCATAGCTA	dummyguide	144	186
GGCCGTCGTATTCCCCCAAG	dummyguide	156	32
CTCCCATTGATCTACGATGG	dummyguide	154	60
TTTCGTGCCGATGTAACACA	dummyguide	171	65
ATCACGTGATCGGATGGTTC	dummyguide	176	236
GCCTATCGGCATTCCCACTG	dummyguide	261	14
CAACGACGGGCCTAGTCTCA	dummyguide	198	19
ATATTTCGGCAGTTGCAGCA	dummyguide	123	5
GATATCCCGCGAAAAAATCT	dummyguide	36	30
TCACTTGTCTATACGGGGTA	dummyguide	154	85
ATGTTATTACAGACGCGTGT	dummyguide	70	149
TGGGAATTCCTCGGCCGATT	dummyguide	159	18
CGCCTCTCACGTGTAGGCTT	dummyguide	147	84
GGGCGCTAAGATATATGCCC	dummyguide	73	20
CGTCATATACACAAACGCCC	dummyguide	43	1
CGTTGGGCATAGCGAACACT	dummyguide	149	8
GCGGGGCGGTGACTTTCAAG	dummyguide	105	20
AAGGGCGTGCCCTGCGTTGT	dummyguide	136	2
GCGTTCCCCCACTGACGGGG	dummyguide	241	249
GATCCAGGAGTGATCGAGTA	dummyguide	115	11
AGCATTTGCGCGGCAACTGT	dummyguide	146	48
TTGTCCCTGAGAAAACGCGG	dummyguide	76	49
GTCCTCATCCGGTCAGGCTG	dummyguide	127	289
TATAGCTGTTTCGAAGGCGC	dummyguide	90	10
CGTGGTAGGGGTTTCCTCAA	dummyguide	106	79
CCATCACCGATCGTGAGCCT	dummyguide	110	10
TGAATCGTAACCTCGCCATT	dummyguide	244	413
AAGAAGGGCCGTACCCGAAA	dummyguide	124	77
CGTGTTTGGAATTTGCCGCG	dummyguide	176	291
CAAGTGAGCATAAGCGATGT	dummyguide	180	8
AGGACTAGTGTCGCACTCAG	dummyguide	221	24
GGCACTCCGAAAGACCTTAT	dummyguide	108	2
CCCAGGTGTATAATGAAACG	dummyguide	171	516
GACCGCAAAGTGGTCCGAAG	dummyguide	136	10
GTTGCGAGTTACTATTGGTT	dummyguide	163	3
TCTAAAGCCGTCCTGATGTT	dummyguide	225	318
[truncated: 9,110 more rows]
