# Supplementary material for: The ubiquitin isopeptidase USP10 deubiquitinates LC3B to increase LC3B levels and autophagic activity
Source: J Biol Chem. 2021 Feb 10;296:100405. doi: 10.1016/j.jbc.2021.100405 (PMC7960534; doi:10.1016/j.jbc.2021.100405)
Supplement: Table S2 [file mmc3.xlsx]

## Sheet: GFP&mCh decrease - 3 rounds
Supporting Information-Table S2-MAGeCK of results from the ubiquitination screen
Hit #	id	num	pos|score	pos|p-value	pos|fdr	pos|rank	pos|goodsgrna	pos|lfc
1	PSMB10	16	8.2481e-17	4.944e-06	0.000297	1	13	5.3164	Proteasome subunit beta type-10
2	FBXO31	16	1.2478e-16	4.944e-06	0.000297	2	13	5.4289	F-Box component of SCF E3 Ub-protein ligase complex
3	WWP2	16	9.2022e-15	4.944e-06	0.000297	3	11	4.995	NEDD4-like E3 Ub-protein ligase
4	ZNRF1	16	3.5409e-13	4.944e-06	0.000297	4	10	5.1919	RING finger type E3 Ub-protein ligase
5	RSPRY1	16	1.6494e-12	4.944e-06	0.000297	5	10	4.6251	RING finger and SPRY domain-containing protein 1 E3 Ub-protein ligase
6	AMFR	16	1.3265e-11	4.944e-06	0.000297	6	10	5.0608	RING finger type E3 Ub-protein ligase component of VCP/p97-AMFR/gp78 complex
7	GAN	16	5.0564e-11	4.944e-06	0.000297	7	9	4.9829	E3 ubiquitin-protein ligase
8	KLHL36	16	8.1564e-11	4.944e-06	0.000297	8	9	5.0015	Component of E3 ubiquitin-protein ligase complex
9	USP10	15	5.6007e-10	4.944e-06	0.000297	9	9	4.7295	Ubiquitin Specific Peptidase 10
10	LRRC29	16	6.8458e-10	4.944e-06	0.000297	10	9	4.3532	F-Box component of SCF E3 Ub-protein ligase complex
11	CYLD	16	6.352e-07	4.944e-06	0.000297	11	7	3.6136
12	FBXL8	16	1.0354e-05	5.4384e-05	0.002996	12	6	4.4565
13	N4BP1	15	1.6242e-05	8.4048e-05	0.004274	13	5	3.9467
14	MARCH3	16	0.00071996	0.0028527	0.134687	14	1	-1.2761
15	KLHL13	16	0.0021584	0.0077373	0.340959	15	1	1.1118
16	USP3	16	0.0035949	0.01191	0.492034	16	1	1.0029
17	UBE2D2	15	0.0064281	0.017971	0.692982	17	3	1.0646
18	FBXO32	15	0.0074014	0.019919	0.692982	18	1	-2.2596
19	UBE2Q2	16	0.0077002	0.02161	0.714216	19	2	0.2773
20	KLHL12	14	0.0094113	0.024527	0.77202	20	1	0.46114
21	MLL3	6	0.010487	0.019524	0.692982	21	1	2.1403
22	SH3RF1	16	0.012051	0.031795	0.822147	22	3	1.2734
23	AKTIP	15	0.012134	0.030826	0.822147	23	3	0.75378
24	SHPRH	16	0.012173	0.032032	0.822147	24	1	0.41999
25	UBE2F	15	0.012677	0.03221	0.822147	25	3	2.0127
26	WSB2	15	0.012752	0.032339	0.822147	26	2	1.7995
27	OTUD3	16	0.014679	0.038004	0.896214	27	3	0.12209
28	CDC26	14	0.015181	0.03661	0.896214	28	2	2.0992
29	OTUD7B	16	0.01528	0.03932	0.896214	29	2	0.82584
30	ASB7	16	0.01907	0.047586	0.999698	30	3	1.3351
31	RNF7	15	0.019347	0.045776	0.999698	31	2	-0.23969
32	OTUD7A	16	0.019697	0.049029	0.999698	32	3	-0.87531
33	ALG13	16	0.020336	0.050265	0.999698	33	3	-1.3781
34	DTX4	16	0.024778	0.05693	0.999698	34	2	0.97605
35	TRIM26	16	0.026317	0.059362	0.999698	35	1	0.39073
36	USP16	15	0.026371	0.056109	0.999698	36	2	0.06614
37	RAG1	15	0.027937	0.058097	0.999698	37	2	-0.80262
38	TRIM63	16	0.029123	0.063525	0.999698	38	1	-0.040811
39	TATDN1	14	0.029843	0.058878	0.999698	39	2	0.12904
40	PEX12	15	0.029956	0.061113	0.999698	40	1	0.31838
41	RAD23A	16	0.030523	0.065275	0.999698	41	1	0.88483
42	RNF6	15	0.031268	0.062902	0.999698	42	1	-0.99915
43	SOCS3	16	0.033969	0.07014	0.999698	43	2	0.99722
44	MARCH2	25	0.034307	0.081769	0.999698	44	1	-0.067009
45	MRPL49	15	0.035194	0.068875	0.999698	45	1	-1.0987
46	ASB15	16	0.047177	0.088206	0.999698	46	1	1.2231
47	UBE2J1	14	0.048649	0.086881	0.999698	47	2	1.1142
48	PSMD7	12	0.049774	0.086851	0.999698	48	2	2.0895
49	TRIM7	16	0.049852	0.092032	0.999698	49	2	-0.13956
50	RNF133	15	0.050133	0.09046	0.999698	50	2	0.92038
51	CTNNB1	16	0.052669	0.096165	0.999698	51	1	-1.1611
52	UBE2U	15	0.053316	0.094801	0.999698	52	1	-1.0785
53	CBL	16	0.053814	0.097827	0.999698	53	2	-0.8222
54	UBE2A	15	0.05385	0.095562	0.999698	54	2	-1.2278
55	TOPORS	16	0.054037	0.098153	0.999698	55	1	0.59537
56	PSMA1	16	0.055652	0.10055	0.999698	56	2	-1.4137
57	DET1	15	0.055879	0.09841	0.999698	57	1	0.73089
58	HERC2	15	0.056614	0.099676	0.999698	58	2	-1.0604
59	RNF115	16	0.059775	0.10642	0.999698	59	2	0.66432
60	USP34	16	0.062454	0.11024	0.999698	60	2	0.49553
61	USP9Y	16	0.064003	0.11258	0.999698	61	2	1.0692
62	SOCS4	16	0.067935	0.11816	0.999698	62	2	-1.392
63	FBXO22	15	0.068539	0.1168	0.999698	63	2	-0.45687
64	FBXL6	15	0.06986	0.11879	0.999698	64	1	-0.28309
65	SPOPL	16	0.072355	0.12425	0.999698	65	2	0.64352
66	USP48	16	0.075678	0.12895	0.999698	66	2	-0.28921
67	TOLLIP	15	0.07615	0.1278	0.999698	67	1	0.34675
68	ZFAND3	13	0.07618	0.12848	0.999698	68	1	-0.72696
69	CISH	15	0.080449	0.13414	0.999698	69	2	-0.28304
70	RNF122	16	0.081051	0.13624	0.999698	70	2	0.019423
71	DDB2	16	0.082346	0.13798	0.999698	71	1	0.90338
72	UNK	16	0.083674	0.13979	0.999698	72	1	-0.67835
73	FBXO11	16	0.084449	0.141	0.999698	73	2	1.7312
74	OTUD6A	16	0.085735	0.1427	0.999698	74	2	1.8343
75	CUL1	16	0.086324	0.14339	0.999698	75	1	0.32008
76	UFSP1	16	0.087892	0.14555	0.999698	76	2	0.30722
77	SOCS7	16	0.08963	0.14813	0.999698	77	2	0.35234
78	HECTD1	15	0.08985	0.1475	0.999698	78	1	-1.4819
79	SENP2	16	0.091818	0.15136	0.999698	79	2	-1.9399
80	FBXL4	16	0.098163	0.16027	0.999698	80	1	-0.30265
81	HERC1	16	0.099828	0.16258	0.999698	81	2	0.8025
82	UBFD1	16	0.10077	0.16393	0.999698	82	1	0.091138
83	UBE2B	13	0.10089	0.15102	0.999698	83	1	0.21519
84	UBXN4	16	0.10118	0.16462	0.999698	84	2	-1.681
85	USP31	16	0.10345	0.16762	0.999698	85	2	-0.10599
86	UBE4A	15	0.1052	0.17095	0.999698	86	2	0.92903
87	NEDD4L	16	0.10598	0.17115	0.999698	87	1	-0.93735
88	UFD1L	13	0.10829	0.15616	0.999698	88	1	-1.1244
89	UBE3B	16	0.1085	0.17477	0.999698	89	2	1.4381
90	UBR1	16	0.10857	0.17492	0.999698	90	1	-2.2969
91	USP42	16	0.11035	0.1775	0.999698	91	2	-0.80184
92	KCMF1	15	0.11065	0.17671	0.999698	92	1	-4.4807
93	WDR5B	13	0.11458	0.16042	0.999698	93	1	-0.42662
94	USP40	16	0.11596	0.18508	0.999698	94	2	1.1145
95	UBA1	16	0.11629	0.1856	0.999698	95	1	0.7258
96	MAP3K1	16	0.11886	0.18897	0.999698	96	1	-0.49778
97	PCGF6	15	0.12863	0.18826	0.999698	97	1	-0.64098
98	FBXO16	16	0.13282	0.19901	0.999698	98	1	0.33073
99	SIAH2	15	0.14161	0.19664	0.999698	99	1	0.22866
100	SOCS1	16	0.14285	0.2056	0.999698	100	1	1.0145
101	RBBP6	16	0.1441	0.20636	0.999698	101	1	-0.58884
102	MARCH4	16	0.14906	0.20977	0.999698	102	1	0.71143
103	UBE2V2	14	0.15249	0.19453	0.999698	103	1	0.0592
104	TRIM52	16	0.15277	0.21216	0.999698	104	1	0.52567
105	FBXO8	16	0.15891	0.21614	0.999698	105	1	-1.2674
106	PJA1	16	0.16258	0.21856	0.999698	106	1	1.6585
107	MPND	15	0.17495	0.21998	0.999698	107	1	0.34372
108	USP9X	16	0.1759	0.22751	0.999698	108	1	1.1327
109	UBE2L6	14	0.17596	0.2116	0.999698	109	1	1.0496
110	ASB8	15	0.17945	0.22275	0.999698	110	1	0.85546
111	YOD1	14	0.1833	0.21727	0.999698	111	1	0.64401
112	TRIM38	15	0.18393	0.22602	0.999698	112	1	-0.1854
113	RFWD2	16	0.18664	0.23462	0.999698	113	1	0.56526
114	CCNF	16	0.18783	0.2356	0.999698	114	1	0.56651
115	FBXO25	15	0.20052	0.23821	0.999698	115	1	2.2635
116	USP46	16	0.2031	0.24567	0.999698	116	1	0.47367
117	USP18	14	0.20699	0.23469	0.999698	117	1	0.79732
118	FBXO28	14	0.21105	0.23758	0.999698	118	1	1.3183
119	ZSWIM2	14	0.21307	0.23904	0.999698	119	1	1.9908
120	RNF166	15	0.21573	0.24879	0.999698	120	1	2.864
121	PAK6	16	0.21581	0.25441	0.999698	121	1	0.67908
122	UBE3A	16	0.2181	0.25622	0.999698	122	1	-1.8472
123	CGRRF1	15	0.21895	0.25129	0.999698	123	1	1.0395
124	HERC3	16	0.21924	0.25696	0.999698	124	1	-1.0594
125	USP24	16	0.22153	0.25837	0.999698	125	1	0.58743
126	CDC23	16	0.22607	0.26186	0.999698	126	1	-1.4859
127	RNF8	16	0.2362	0.26929	0.999698	127	1	0.29395
128	PSMB7	14	0.2428	0.26241	0.999698	128	1	-0.7608
129	USP39	16	0.2451	0.27552	0.999698	129	1	-2.2904
130	MEX3C	16	0.24842	0.27798	0.999698	130	1	0.58965
131	SHARPIN	16	0.24952	0.27872	0.999698	131	1	1.3515
132	UBR2	15	0.25051	0.27495	0.999698	132	1	-3.0579
133	ASB12	16	0.25172	0.28021	0.999698	133	1	1.4554
134	UBE2H	15	0.25257	0.27649	0.999698	134	1	0.76842
135	UBA7	16	0.25827	0.28522	0.999698	135	1	-0.063024
136	RNF141	14	0.25919	0.27543	0.999698	136	1	1.605
137	UBR3	16	0.26045	0.28697	0.999698	137	1	-0.67286
138	FBXO18	16	0.26153	0.28779	0.999698	138	1	0.57749
139	USP7	15	0.26584	0.28687	0.999698	139	1	0.82287
140	UBE2D3	15	0.26987	0.29032	0.999698	140	1	0.33385
141	PSMB4	15	0.27188	0.29201	0.999698	141	1	-1.9982
142	USP49	16	0.27443	0.29756	0.999698	142	1	0.92654
143	HDAC6	16	0.27975	0.30133	0.999698	143	1	0.85365
144	RNF183	15	0.28087	0.29864	0.999698	144	1	0.81917
145	DTX1	15	0.28285	0.30011	0.999698	145	1	1.3356
146	ZYG11A	16	0.28607	0.30624	0.999698	146	1	0.64812
147	RNF130	15	0.28779	0.30397	0.999698	147	1	-1.3937
148	UCHL1	13	0.28802	0.29555	0.999698	148	1	-0.41133
149	TRAF5	15	0.28877	0.30478	0.999698	149	1	0.019671
150	USP53	16	0.28922	0.30871	0.999698	150	1	1.7205
151	ASB3	16	0.29131	0.31045	0.999698	151	1	0.88012
152	CALCOCO2	16	0.29235	0.31129	0.999698	152	1	-1.6766
153	UBE2Q1	14	0.29371	0.30393	0.999698	153	1	-0.64431
154	FUNDC1	13	0.29483	0.30153	0.999698	154	1	2.1269
155	SKP2	16	0.29754	0.31502	0.999698	155	1	-0.43295
156	UCHL3	15	0.30433	0.31704	0.999698	156	1	0.080008
157	COPS6	16	0.30781	0.32316	0.999698	157	1	-1.2201
158	NEURL2	16	0.30883	0.32392	0.999698	158	1	0.40104
159	FAM110A	16	0.3129	0.32721	0.999698	159	1	1.475
160	CNOT4	15	0.31389	0.32488	0.999698	160	1	1.5795
161	CUL5	16	0.31391	0.32807	0.999698	161	1	0.89278
162	TRIM36	16	0.31895	0.33205	0.999698	162	1	0.59921
163	PJA2	14	0.31972	0.32706	0.999698	163	1	0.6937
164	PIAS2	16	0.31995	0.33292	0.999698	164	1	0.3546
165	PSMA4	15	0.32051	0.33017	0.999698	165	1	-1.6011
166	ZC3HC1	16	0.32694	0.33867	0.999698	166	1	-0.75561
167	PPIL2	14	0.32848	0.33456	0.999698	167	1	-2.7698
168	SUMO1	10	0.32902	0.32723	0.999698	168	0	0.39191
169	ASB17	13	0.32962	0.33225	0.999698	169	1	1.5962
170	COPS5	15	0.35183	0.35784	0.999698	170	1	-2.6005
171	RNF150	16	0.35232	0.36063	0.999698	171	1	0.37204
172	SENP6	16	0.35328	0.36145	0.999698	172	1	-1.2711
173	UBXN8	6	0.35486	0.35458	0.999698	173	0	1.5002
174	UBAP1	16	0.35519	0.36304	0.999698	174	1	0.4163
175	USP4	16	0.3571	0.36474	0.999698	175	1	0.88054
176	UBE2E1	15	0.35811	0.36358	0.999698	176	1	0.91574
177	BTBD1	15	0.35989	0.36508	0.999698	177	1	0.57945
178	UBR7	16	0.3609	0.36809	0.999698	178	1	0.99231
179	PSMB2	15	0.36167	0.36644	0.999698	179	1	-1.1862
180	RABGEF1	16	0.36279	0.36964	0.999698	180	1	-1.2009
181	FBXO15	15	0.36433	0.36866	0.999698	181	1	0.40148
182	ATXN3	16	0.36655	0.37274	0.999698	182	1	-0.036239
183	RLIM	15	0.36874	0.37224	0.999698	183	1	0.41202
184	SYVN1	16	0.37123	0.37688	0.999698	184	1	0.38585
185	MIB2	16	0.37216	0.3776	0.999698	185	1	0.52828
186	FBXO6	15	0.37312	0.37587	0.999698	186	1	2.0975
187	FBXO7	16	0.37402	0.37906	0.999698	187	1	0.43593
188	USP28	15	0.37573	0.37812	0.999698	188	1	0.8581
189	SENP7	16	0.37588	0.38067	0.999698	189	1	1.1513
190	UBXN6	15	0.3766	0.37885	0.999698	190	1	0.74266
191	FBXW8	16	0.37957	0.38402	0.999698	191	1	0.83358
192	DTL	16	0.38141	0.38576	0.999698	192	1	-0.43592
193	CUL2	15	0.3818	0.38356	0.999698	193	1	0.12265
194	FBXL5	16	0.38689	0.39043	0.999698	194	1	1.0449
195	TRIM24	15	0.38951	0.39043	0.999698	195	1	1.6902
196	USPL1	16	0.39683	0.39892	0.999698	196	1	0.57866
197	ARIH2	16	0.40041	0.40205	0.999698	197	1	0.84925
198	TNIP2	14	0.40118	0.40181	0.999698	198	1	-1.6473
199	RNF41	11	0.40277	0.40211	0.999698	199	0	1.1901
200	RBCK1	15	0.403	0.40288	0.999698	200	1	0.45888
201	RFFL	16	0.40485	0.40622	0.999698	201	1	-0.59916
202	FBXO44	16	0.40574	0.40694	0.999698	202	1	-0.28713
203	RAPSN	16	0.40751	0.40858	0.999698	203	1	0.33742
204	SENP8	15	0.40799	0.40777	0.999698	204	1	-0.45736
205	CUL4A	16	0.41014	0.41098	0.999698	205	1	0.12624
206	RNF144B	16	0.41277	0.41342	0.999698	206	1	0.63659
207	ASB4	14	0.41281	0.41316	0.999698	207	1	0.68656
208	FBXL7	16	0.41452	0.41505	0.999698	208	1	0.3246
209	FBXO30	16	0.418	0.41831	0.999698	209	1	-1.1685
210	TRIM27	16	0.41973	0.41992	0.999698	210	1	0.21489
211	ART1	16	0.42146	0.42161	0.999698	211	1	-1.0986
212	CUL7	15	0.42352	0.42302	0.999698	212	1	0.57933
213	FAF1	16	0.42404	0.42409	0.999698	213	1	0.85269
214	UBE2L3	14	0.42424	0.42464	0.999698	214	0	-3.2799
215	ZNRF2	15	0.42513	0.42455	0.999698	215	1	0.69125
216	RING1	16	0.42661	0.42654	0.999698	216	1	0.84375
217	RNF186	15	0.42674	0.42595	0.999698	217	1	0.10459
218	FBXO38	16	0.42746	0.42739	0.999698	218	1	-0.78904
219	BAZ1B	16	0.43002	0.42976	0.999698	219	1	0.47905
220	UHRF1	6	0.43273	0.43206	0.999698	220	0	-0.016542
221	BRE	14	0.43472	0.43511	0.999698	221	0	-1.3669
222	TRAF7	16	0.4351	0.4348	0.999698	222	1	-0.1425
223	RNF146	14	0.43546	0.43571	0.999698	223	0	1.8397
224	VCPIP1	16	0.43594	0.43554	0.999698	224	1	-0.66745
225	UBE2M	12	0.43652	0.43535	0.999698	225	0	-2.7889
226	RNF11	16	0.43763	0.43711	0.999698	226	1	1.3376
227	FRK	16	0.4393	0.43862	0.999698	227	1	1.5221
228	CALR	16	0.44014	0.4396	0.999698	228	1	-2.0232
229	FBXW5	15	0.44025	0.43914	0.999698	229	0	1.8867
230	SENP1	15	0.44495	0.44357	0.999698	230	0	1.8142
231	USP50	16	0.44514	0.44455	0.999698	231	1	-1.3206
232	FAM105B	16	0.44679	0.44623	0.999698	232	1	1.0448
233	NAE1	15	0.44883	0.44734	0.999698	233	0	2.2346
234	OTUD5	16	0.45009	0.44931	0.999698	234	1	0.71737
235	OTUB1	16	0.45744	0.4566	0.999698	235	1	0.38914
236	TRAF6	16	0.45826	0.45738	0.999698	236	1	0.54418
237	TSG101	16	0.45907	0.4581	0.999698	237	1	-1.8107
238	HIPK2	6	0.45979	0.45959	0.999698	238	0	-1.1787
239	FBXO5	16	0.45988	0.45892	0.999698	239	0	-0.00085814
240	BRAP	16	0.4631	0.46244	0.999698	240	0	-0.897
241	KLHL20	14	0.46369	0.46291	0.999698	241	0	-2.2133
242	MID2	16	0.4639	0.46328	0.999698	242	0	0.59955
243	FBXO9	16	0.46511	0.46449	0.999698	243	0	-1.4471
244	UHRF2	16	0.46711	0.46645	0.999698	244	0	0.87598
245	TNFAIP3	16	0.4687	0.46825	0.999698	245	0	-1.2223
246	ANAPC1	16	0.47108	0.47084	0.999698	246	0	-0.30285
247	RNF145	16	0.47346	0.47311	0.999698	247	0	-1.7609
248	STUB1	14	0.47489	0.47434	0.999698	248	0	0.055134
249	UBE2D4	16	0.47661	0.47628	0.999698	249	0	0.22425
250	BAZ1A	16	0.48091	0.48063	0.999698	250	0	-0.72727
251	UBE2E3	16	0.48207	0.4818	0.999698	251	0	-1.1646
252	USP45	16	0.48595	0.48555	0.999698	252	0	0.979
253	RAD18	16	0.48826	0.48789	0.999698	253	0	-0.92752
254	RNF114	15	0.48848	0.48571	0.999698	254	0	-0.14326
255	BAP1	16	0.48903	0.48877	0.999698	255	0	-0.66424
256	TRIM23	16	0.49209	0.49166	0.999698	256	0	0.58768
257	SHH	15	0.4928	0.48965	0.999698	257	0	-1.0142
258	RNF139	14	0.49396	0.49387	0.999698	258	0	-1.7717
259	EIF3F	16	0.49437	0.49385	0.999698	259	0	-0.28424
260	FEM1B	14	0.49463	0.49462	0.999698	260	0	1.9335
261	DPF1	15	0.49494	0.49145	0.999698	261	0	-1.9736
262	TRIM33	16	0.49816	0.49772	0.999698	262	0	0.87625
263	USP47	16	0.49891	0.4985	0.999698	263	0	0.68915
264	PDZRN3	16	0.49967	0.49917	0.999698	264	0	-1.0417
265	ANKIB1	16	0.50042	0.49991	0.999698	265	0	2.0506
266	USP35	16	0.50117	0.50076	0.999698	266	0	0.15064
267	ASB5	14	0.50128	0.50104	0.999698	267	0	-0.98088
268	ZFPL1	15	0.50203	0.49856	0.999698	268	0	1.7774
269	STAMBP	16	0.50342	0.503	0.999698	269	0	1.1765
270	ZYG11B	16	0.50416	0.50381	0.999698	270	0	-1.7217
271	RNF121	16	0.50565	0.5052	0.999698	271	0	-0.23135
272	UBE2R2	15	0.50764	0.50417	0.999698	272	0	-0.22922
273	ZNRF3	14	0.51045	0.51027	0.999698	273	0	-0.41577
274	LRRC41	16	0.51304	0.51241	0.999698	274	0	0.22311
275	USP27X	6	0.51396	0.51356	0.999698	275	0	-1.9718
276	USP44	16	0.51597	0.51564	0.999698	276	0	-1.5068
277	USP13	16	0.5167	0.51643	0.999698	277	0	1.6422
278	UBE2W	13	0.51924	0.52052	0.999698	278	0	0.27586
279	MIB1	16	0.5196	0.51927	0.999698	279	0	-0.52385
280	TNIP3	15	0.52881	0.52517	0.999698	280	0	1.4963
281	RNF14	15	0.52948	0.52578	0.999698	281	0	1.513
282	DCST1	16	0.53106	0.53055	0.999698	282	0	-0.7081
283	UBE2G1	14	0.53144	0.53132	0.999698	283	0	-0.44845
284	RNF103	15	0.53148	0.52779	0.999698	284	0	0.35992
285	TRIP12	16	0.53177	0.53134	0.999698	285	0	-0.85715
286	TRIM32	16	0.53318	0.53281	0.999698	286	0	1.1814
287	FBXO43	16	0.5353	0.53486	0.999698	287	0	-0.7611
288	ZMYND11	16	0.536	0.53554	0.999698	288	0	-1.0678
289	RNF39	16	0.5367	0.53631	0.999698	289	0	0.5901
290	UBE2NL	13	0.54024	0.54177	0.999698	290	0	-0.2479
291	PHF7	16	0.54365	0.54328	0.999698	291	0	-0.91558
292	FBXO2	16	0.54503	0.54471	0.999698	292	0	-0.91633
293	UBXN1	15	0.5472	0.54364	0.999698	293	0	1.4869
294	RNF2	12	0.54761	0.54539	0.999698	294	0	1.6803
295	FYCO1	16	0.54778	0.54734	0.999698	295	0	0.87043
296	ANAPC10	13	0.54929	0.55087	0.999698	296	0	-2.9627
297	ZFAND6	13	0.55041	0.55216	0.999698	297	0	0.45779
298	RNF170	14	0.551	0.55068	0.999698	298	0	-1.7152
299	FBXO34	16	0.55119	0.55081	0.999698	299	0	0.21158
300	RNF5	14	0.55339	0.55313	0.999698	300	0	1.8164
301	BIRC7	16	0.55525	0.55481	0.999698	301	0	0.85335
302	MTBP	16	0.5586	0.55805	0.999698	302	0	-2.6
303	UBA2	15	0.55929	0.55594	0.999698	303	0	-2.7345
304	UBR5	16	0.56061	0.56004	0.999698	304	0	-0.23048
305	ZRANB1	16	0.56326	0.56278	0.999698	305	0	-1.1487
306	PSMB5	14	0.56401	0.56401	0.999698	306	0	-0.63876
307	TRIM6	16	0.56591	0.56545	0.999698	307	0	0.098021
308	MDM2	15	0.56739	0.56397	0.999698	308	0	-0.70535
309	PCGF3	16	0.56853	0.56789	0.999698	309	0	-0.46006
310	FBXO42	16	0.56984	0.56922	0.999698	310	0	-0.8619
311	ENC1	16	0.57147	0.57086	0.999698	311	0	0.55548
312	FBXO40	16	0.5731	0.57231	0.999698	312	0	0.96267
313	USP17L5	6	0.57345	0.57287	0.999698	313	0	-3.4971
314	FBXO17	16	0.57374	0.57291	0.999698	314	0	0.99059
315	MARCH8	16	0.57633	0.57527	0.999698	315	0	-1.792
316	PSMB11	16	0.57761	0.57635	0.999698	316	0	0.19129
317	FBXL20	16	0.5789	0.57758	0.999698	317	0	-1.8774
318	ASB14	16	0.58145	0.58016	0.999698	318	0	0.30773
319	TRIM11	15	0.58497	0.58228	0.999698	319	0	0.54423
320	ATRX	16	0.58651	0.58558	0.999698	320	0	-1.3621
321	FBXO46	16	0.59027	0.58919	0.999698	321	0	1.3523
322	UBAC1	16	0.59585	0.59473	0.999698	322	0	0.28839
323	FBXW7	16	0.59708	0.59613	0.999698	323	0	0.52308
324	HECW2	15	0.59785	0.59499	0.999698	324	0	-0.071922
325	RNF4	12	0.59855	0.59647	0.999698	325	0	0.079578
326	UBR4	16	0.60136	0.60046	0.999698	326	0	-0.95233
327	USP32	16	0.60318	0.6025	0.999698	327	0	0.78735
328	CBX8	16	0.60379	0.60313	0.999698	328	0	0.36624
329	DDA1	14	0.60576	0.60584	0.999698	329	0	-1.727
330	PARP11	12	0.60597	0.60375	0.999698	330	0	-1.3676
331	PIAS3	15	0.61036	0.60716	0.999698	331	0	0.56426
332	TRIM35	16	0.61098	0.61008	0.999698	332	0	1.3201
333	CBLC	16	0.61394	0.61294	0.999698	333	0	-0.86281
334	TNIP1	16	0.61453	0.61353	0.999698	334	0	0.70036
335	FBXL12	15	0.61482	0.61135	0.999698	335	0	0.64904
336	HECTD3	16	0.61512	0.61405	0.999698	336	0	-0.20607
337	MKRN3	16	0.6163	0.61506	0.999698	337	0	0.39292
338	RAB40C	15	0.61758	0.61409	0.999698	338	0	-0.3842
339	FADS1	16	0.61805	0.61675	0.999698	339	0	0.60507
340	RNF152	14	0.62139	0.62204	0.999698	340	0	0.95267
341	BNIP3L	14	0.62496	0.62586	0.999698	341	0	0.19982
342	MED8	15	0.62522	0.62193	0.999698	342	0	-1.7597
343	TRIM8	16	0.6273	0.6252	0.999698	343	0	-0.7409
344	CAND2	16	0.62844	0.62647	0.999698	344	0	-0.74332
345	PSMA8	14	0.62899	0.62996	0.999698	345	0	0.56895
346	USP21	16	0.63014	0.62828	0.999698	346	0	-0.24196
347	RNF13	15	0.63058	0.62777	0.999698	347	0	-2.18
348	UBD	15	0.63324	0.6303	0.999698	348	0	-0.99908
349	UBE2V1	15	0.63377	0.63072	0.999698	349	0	1.1384
350	XIAP	16	0.63633	0.63442	0.999698	350	0	0.70673
351	SOCS5	15	0.64006	0.63688	0.999698	351	0	0.047764
352	RNF128	15	0.6411	0.63802	0.999698	352	0	1.9516
353	SPSB1	15	0.64266	0.63948	0.999698	353	0	0.56426
354	SOCS2	16	0.64679	0.64432	0.999698	354	0	0.53226
355	ANAPC5	16	0.64733	0.64491	0.999698	355	0	-0.086742
356	CDC34	16	0.64787	0.64556	0.999698	356	0	0.12894
357	PSMA3	14	0.6481	0.64872	0.999698	357	0	-1.9099
358	SPSB2	16	0.64841	0.64615	0.999698	358	0	-0.7182
359	RAB40B	14	0.65237	0.6529	0.999698	359	0	-0.46553
360	USP14	14	0.65332	0.65372	0.999698	360	0	-2.5271
361	TBC1D1	16	0.65538	0.65321	0.999698	361	0	1.0086
362	HECTD2	16	0.65591	0.65362	0.999698	362	0	0.73082
363	RNF40	16	0.65854	0.65635	0.999698	363	0	-3.1512
364	TRIM9	16	0.66117	0.65871	0.999698	364	0	0.14022
365	CDC20	15	0.66131	0.6585	0.999698	365	0	-1.1603
366	UBE2E2	14	0.66308	0.66311	0.999698	366	0	1.1193
367	EDEM1	16	0.66532	0.66299	0.999698	367	0	0.37343
368	TRIM10	16	0.66583	0.66348	0.999698	368	0	-0.99613
369	UBE2G2	15	0.66668	0.66398	0.999698	369	0	-1.5925
370	VHL	16	0.66942	0.66703	0.999698	370	0	0.14042
371	CHD6	16	0.66993	0.66754	0.999698	371	0	0.85349
372	TTC3	16	0.67095	0.66838	0.999698	372	0	1.1773
373	RNF144A	16	0.67197	0.6696	0.999698	373	0	-0.18437
374	FBXO4	15	0.67529	0.67277	0.999698	374	0	0.90616
375	TBC1D5	16	0.6755	0.67269	0.999698	375	0	0.30702
376	WHSC1L1	14	0.67967	0.67976	0.999698	376	0	0.062543
377	BIRC3	16	0.68047	0.67764	0.999698	377	0	-1.0963
378	CAND1	16	0.68097	0.67811	0.999698	378	0	-1.1227
379	PCGF2	16	0.68195	0.67915	0.999698	379	0	0.22421
380	RNF182	14	0.68316	0.68317	0.999698	380	0	-0.65185
381	USP22	16	0.68392	0.68109	0.999698	381	0	-0.33488
382	RANBP2	16	0.68538	0.68262	0.999698	382	0	-0.96556
383	TRIM25	15	0.68553	0.68314	0.999698	383	0	-1.4289
384	dummyguide	1000	0.68593	0.6841	0.999698	384	30	0.58559
385	RNF111	16	0.68877	0.68566	0.999698	385	0	1.4195
386	SENP3	6	0.69036	0.68931	0.999698	386	0	1.1855
387	RC3H2	16	0.6907	0.68747	0.999698	387	0	0.58861
388	NOSIP	15	0.69279	0.69067	0.999698	388	0	-3.0811
389	FZR1	16	0.69356	0.69008	0.999698	389	0	-0.11304
390	KLHL9	16	0.69546	0.69215	0.999698	390	0	-1.0885
391	BARD1	15	0.69636	0.69422	0.999698	391	0	-3.3733
392	RNF26	16	0.6964	0.69321	0.999698	392	0	-1.1719
393	MAFK	14	0.69675	0.69659	0.999698	393	0	0.74525
394	USP43	16	0.69781	0.69461	0.999698	394	0	-0.53827
395	MARCH11	16	0.70154	0.69831	0.999698	395	0	0.87909
396	FBXO10	16	0.70293	0.6998	0.999698	396	0	0.93181
397	RNF38	16	0.70339	0.70032	0.999698	397	0	0.11763
398	LRSAM1	16	0.70431	0.70117	0.999698	398	0	-0.37426
399	UBE2Z	15	0.70598	0.70365	0.999698	399	0	-1.1068
400	MOCS3	16	0.7066	0.70359	0.999698	400	0	-1.0251
401	OTUD4	16	0.70706	0.70402	0.999698	401	0	0.74235
402	TAX1BP1	16	0.70797	0.70484	0.999698	402	0	0.78072
403	UCHL5	14	0.7084	0.70811	0.999698	403	0	-1.2427
404	USP12	15	0.70899	0.70662	0.999698	404	0	-0.15542
405	MTAP	15	0.70984	0.70756	0.999698	405	0	0.38432
406	USP36	16	0.71337	0.71031	0.999698	406	0	-0.292
407	HERC6	16	0.71426	0.71113	0.999698	407	0	-0.78168
408	MDM4	15	0.71532	0.71297	0.999698	408	0	-2.0724
409	SIAH3	16	0.71736	0.71449	0.999698	409	0	0.88145
410	DCAF15	16	0.71824	0.71536	0.999698	410	0	-0.66159
411	ZFYVE19	15	0.71947	0.71718	0.999698	411	0	-0.14042
412	STBD1	16	0.71999	0.71729	0.999698	412	0	0.65045
413	RNF34	13	0.72049	0.72031	0.999698	413	0	-0.016965
414	USP11	16	0.7226	0.71988	0.999698	414	0	0.080029
415	RNF149	16	0.72347	0.72062	0.999698	415	0	0.62074
416	RNF216	16	0.72562	0.72298	0.999698	416	0	0.5044
417	JOSD1	14	0.72595	0.72572	0.999698	417	0	0.46183
418	UBA5	15	0.726	0.7232	0.999698	418	0	-0.68557
419	UBE2J2	14	0.72803	0.72773	0.999698	419	0	-0.76749
420	USP1	15	0.72881	0.72599	0.999698	420	0	-2.907
421	ASB9	15	0.73	0.72722	0.999698	421	0	-0.87468
422	SUMO3	14	0.73102	0.73084	0.999698	422	0	-0.31535
423	SOCS6	15	0.73199	0.72927	0.999698	423	0	1.3689
424	MNAT1	16	0.73239	0.73004	0.999698	424	0	-1.9631
425	FBXL2	16	0.73365	0.73116	0.999698	425	0	-0.39501
426	ATE1	15	0.73591	0.73299	0.999698	426	0	0.43351
427	ASB16	16	0.73655	0.73425	0.999698	427	0	-0.24126
428	UFC1	16	0.73778	0.73542	0.999698	428	0	-1.7586
429	TRAF4	16	0.73901	0.73647	0.999698	429	0	0.44881
430	FBXO3	16	0.73942	0.73688	0.999698	430	0	-1.5564
431	HECW1	16	0.73983	0.73739	0.999698	431	0	1.5653
432	SPSB4	16	0.74267	0.74018	0.999698	432	0	0.57071
433	RNF126	15	0.7436	0.74061	0.999698	433	0	-0.26034
434	TRAIP	16	0.74667	0.74404	0.999698	434	0	-1.2485
435	DTX2	16	0.74747	0.74492	0.999698	435	0	0.4522
436	FBXL16	16	0.74786	0.74537	0.999698	436	0	0.84983
437	PAN2	16	0.75023	0.7478	0.999698	437	0	0.45723
438	ANAPC13	11	0.75341	0.75519	0.999698	438	0	0.59849
439	USP33	16	0.75547	0.75291	0.999698	439	0	-1.7363
440	NEDD8	15	0.75619	0.75314	0.999698	440	0	-0.053022
441	PSMB9	16	0.75682	0.75443	0.999698	441	0	1.1119
442	CACYBP	15	0.75691	0.75394	0.999698	442	0	-1.2443
443	NHLRC1	16	0.7572	0.75485	0.999698	443	0	-0.31852
444	TRIM46	16	0.75758	0.75531	0.999698	444	0	-0.91661
445	UBE2T	15	0.75978	0.7569	0.999698	445	0	0.29264
446	HUWE1	16	0.75986	0.7578	0.999698	446	0	-3.2969
447	TCEB1	14	0.76166	0.76149	0.999698	447	0	-3.3163
448	USP38	16	0.76249	0.76025	0.999698	448	0	-0.73395
449	TRIM21	16	0.76287	0.76063	0.999698	449	0	-0.67692
450	USP2	15	0.76297	0.76055	0.999698	450	0	1.1514
451	SENP5	16	0.76398	0.76184	0.999698	451	0	-0.67161
452	CUL4B	16	0.76473	0.76272	0.999698	452	0	-0.64145
453	RNF19A	15	0.76578	0.76349	0.999698	453	0	-0.73286
454	CBX4	14	0.76791	0.76765	0.999698	454	0	-0.20516
455	WSB1	16	0.76841	0.76619	0.999698	455	0	0.31674
456	UBAP2	16	0.7695	0.7673	0.999698	456	0	0.098079
457	DNAJB2	16	0.77023	0.768	0.999698	457	0	-0.88385
458	TRIM54	16	0.77059	0.76839	0.999698	458	0	0.17087
459	FANCL	16	0.77132	0.76911	0.999698	459	0	-0.59904
460	RNF32	15	0.77231	0.77041	0.999698	460	0	0.23529
461	URM1	15	0.77299	0.77125	0.999698	461	0	-3.0481
462	HACE1	16	0.77455	0.77254	0.999698	462	0	-0.81316
463	IKBKG	14	0.77464	0.7744	0.999698	463	0	0.14706
464	FBXL15	14	0.77746	0.77736	0.999698	464	0	-0.16377
465	BTRC	15	0.77933	0.77747	0.999698	465	0	-0.56846
466	FBXW4	16	0.77983	0.77778	0.999698	466	0	-0.92572
467	ASB10	16	0.78192	0.77993	0.999698	467	0	0.43518
468	CBLB	16	0.78261	0.78057	0.999698	468	0	1.3622
469	GCLC	16	0.78772	0.78587	0.999698	469	0	1.0745
470	ASPSCR1	16	0.78805	0.78622	0.999698	470	0	0.68949
471	PARK2	16	0.78906	0.78708	0.999698	471	0	-0.069556
472	ANAPC11	15	0.79059	0.78885	0.999698	472	0	-0.2428
473	PSMD14	16	0.79271	0.7907	0.999698	473	0	-0.48137
474	LNX2	16	0.79337	0.79127	0.999698	474	0	-0.25751
475	UBL7	16	0.79403	0.7919	0.999698	475	0	-0.28537
476	MYLIP	15	0.79448	0.79259	0.999698	476	0	1.8805
477	WWP1	15	0.79448	0.79259	0.999698	477	0	-0.33632
478	UBE2N	13	0.79464	0.79375	0.999698	478	0	-0.43675
479	RNF185	16	0.79566	0.7936	0.999698	479	0	0.41369
480	NFX1	16	0.7992	0.79728	0.999698	480	0	0.024055
481	UBE2K	15	0.79921	0.79739	0.999698	481	0	-0.11387
482	RNF181	15	0.80041	0.79861	0.999698	482	0	-0.50634
483	RIT1	15	0.80161	0.8001	0.999698	483	0	-1.3062
484	OPTN	16	0.80175	0.8001	0.999698	484	0	0.81811
485	FBXO45	15	0.8025	0.80089	0.999698	485	0	-1.4584
486	TRIM39	16	0.80301	0.80128	0.999698	486	0	0.30348
487	SAE1	15	0.8072	0.80581	0.999698	487	0	-2.2617
488	SMURF1	16	0.80767	0.80582	0.999698	488	0	0.10598
489	TRIM17	16	0.80828	0.80638	0.999698	489	0	-0.44908
490	USP25	15	0.80836	0.807	0.999698	490	0	-0.11994
491	TRIM28	16	0.8095	0.80752	0.999698	491	0	-0.72532
492	CHFR	15	0.81009	0.80892	0.999698	492	0	-0.36582
493	BIRC2	16	0.81011	0.80816	0.999698	493	0	-0.75238
494	FBXO33	16	0.81192	0.81006	0.999698	494	0	0.50448
495	ASB18	16	0.81222	0.81041	0.999698	495	0	0.25988
496	TRIM3	16	0.81282	0.81112	0.999698	496	0	0.26632
497	RNF135	16	0.81372	0.81208	0.999698	497	0	0.39025
498	TBC1D25	15	0.81546	0.81439	0.999698	498	0	-1.0801
499	RBX1	15	0.81602	0.81485	0.999698	499	0	-2.834
500	PSMA5	15	0.8174	0.81618	0.999698	500	0	-1.6333
501	MID1	16	0.82017	0.81866	0.999698	501	0	-0.83957
502	RNF10	16	0.82103	0.81956	0.999698	502	0	-0.14115
503	CUEDC2	16	0.8216	0.82009	0.999698	503	0	-0.21728
504	RNF167	15	0.82498	0.82402	0.999698	504	0	0.3752
505	UBE2I	16	0.82501	0.82344	0.999698	505	0	-2.3087
506	USP19	16	0.82655	0.82511	0.999698	506	0	-1.5433
507	TRIM45	16	0.82807	0.82679	0.999698	507	0	-0.62135
508	FBXO41	16	0.82862	0.82731	0.999698	508	0	-0.81115
509	TBL1X	16	0.83054	0.82929	0.999698	509	0	0.41959
510	ANAPC7	15	0.83176	0.83057	0.999698	510	0	0.73076
511	ASB2	16	0.83244	0.83105	0.999698	511	0	0.37266
512	USP15	16	0.83405	0.83265	0.999698	512	0	-2.4282
513	HLTF	16	0.83486	0.83347	0.999698	513	0	-0.793
514	UBE2C	14	0.8369	0.83709	0.999698	514	0	0.069845
515	MKRN1	15	0.83854	0.83736	0.999698	515	0	-0.63311
516	MYSM1	16	0.84113	0.83989	0.999698	516	0	0.5027
517	USP37	16	0.84494	0.84383	0.999698	517	0	-0.80142
518	PSMB8	16	0.84519	0.84409	0.999698	518	0	0.21772
519	IRF9	16	0.84743	0.84669	0.999698	519	0	1.2239
520	MAN1B1	16	0.84841	0.84772	0.999698	520	0	-1.2677
521	LONRF3	16	0.8489	0.84819	0.999698	521	0	0.65829
522	RNF25	16	0.84964	0.84894	0.999698	522	0	0.6059
523	TRIM68	16	0.85012	0.84935	0.999698	523	0	-0.083978
524	ITCH	15	0.85019	0.84942	0.999698	524	0	0.045049
525	TRIM13	14	0.85039	0.85038	0.999698	525	0	0.62578
526	TRIM62	16	0.85609	0.85508	0.999698	526	0	1.0745
527	PML	16	0.85772	0.85696	0.999698	527	0	-0.63227
528	CCDC50	15	0.85781	0.85687	0.999698	528	0	-1.3178
529	RNF24	14	0.85819	0.85811	0.999698	529	0	-0.5589
530	RAD23B	16	0.85887	0.85823	0.999698	530	0	-1.0359
531	HERC4	15	0.86041	0.85942	0.999698	531	0	-0.24863
532	FBXO27	15	0.8617	0.86062	0.999698	532	0	0.15133
533	GGA1	15	0.8635	0.86244	0.999698	533	0	-0.96025
534	FBXL3	15	0.86486	0.86376	0.999698	534	0	-1.166
535	FBXO24	15	0.86507	0.86391	0.999698	535	0	-0.44691
536	KDM2B	16	0.86539	0.86458	0.999698	536	0	-0.97452
537	OTUB2	13	0.86687	0.86706	0.999698	537	0	-0.34146
538	FBXO36	13	0.86751	0.86777	0.999698	538	0	0.7248
539	RCHY1	15	0.86754	0.86649	0.999698	539	0	-1.1024
540	PEX10	15	0.87138	0.87045	0.999698	540	0	-0.22751
541	PIAS1	16	0.87141	0.87093	0.999698	541	0	0.81965
542	CDC16	15	0.87178	0.87087	0.999698	542	0	-4.7436
543	FBXL13	16	0.87288	0.87217	0.999698	543	0	0.50369
544	CUL9	16	0.87453	0.87406	0.999698	544	0	0.25347
545	SPSB3	16	0.87535	0.87493	0.999698	545	0	-1.6028
546	UBXN7	15	0.8755	0.87501	0.999698	546	0	-1.2788
547	DTX3L	16	0.87778	0.87713	0.999698	547	0	1.4142
548	UBE2O	16	0.87819	0.87761	0.999698	548	0	0.70101
549	UBA6	15	0.87893	0.8782	0.999698	549	0	-1.5493
550	RNF138	14	0.87919	0.87966	0.999698	550	0	-0.090842
551	PSMD4	13	0.87948	0.87973	0.999698	551	0	-1.9178
552	BMI1	14	0.88147	0.88209	0.999698	552	0	0.31587
553	EIF3H	16	0.88232	0.88169	0.999698	553	0	0.07331
554	MARCH6	16	0.88329	0.88277	0.999698	554	0	-2.0506
555	JOSD2	15	0.88355	0.88268	0.999698	555	0	-1.5914
556	FBXW2	16	0.88519	0.88473	0.999698	556	0	-1.0013
557	FBXL14	15	0.88624	0.8854	0.999698	557	0	-0.88856
558	ARIH1	16	0.88855	0.88782	0.999698	558	0	-1.6144
559	UBE3C	16	0.88911	0.88842	0.999698	559	0	0.3298
560	TRIM56	16	0.88947	0.8888	0.999698	560	0	0.10513
561	EPN1	15	0.89213	0.89157	0.999698	561	0	0.98172
562	VPRBP	6	0.89217	0.8913	0.999698	562	0	-2.4134
563	TRIM2	16	0.89325	0.89267	0.999698	563	0	0.61276
564	OTUD6B	15	0.89364	0.89291	0.999698	564	0	-1.7223
565	STAMBPL1	16	0.89395	0.89333	0.999698	565	0	-0.20993
566	MARCH5	15	0.89497	0.89411	0.999698	566	0	0.15818
567	LONRF1	16	0.895	0.89435	0.999698	567	0	0.44097
568	E4F1	16	0.89535	0.89468	0.999698	568	0	-0.27519
569	RNF125	16	0.89673	0.89612	0.999698	569	0	-0.39297
570	USP54	16	0.89809	0.89728	0.999698	570	0	-0.73965
571	USP29	16	0.89843	0.89769	0.999698	571	0	0.79772
572	CBLL1	15	0.89918	0.89806	0.999698	572	0	-1.4729
573	TRAF3	14	0.90058	0.90198	0.999698	573	0	-1.2153
574	PHRF1	16	0.9011	0.90027	0.999698	574	0	-1.4386
575	RNF44	14	0.90175	0.90326	0.999698	575	0	-0.66241
576	DPF2	15	0.90184	0.90072	0.999698	576	0	1.6444
577	ASB1	16	0.90192	0.90101	0.999698	577	0	-0.11522
578	UBE2QL1	16	0.90305	0.902	0.999698	578	0	0.31157
579	G2E3	16	0.9037	0.90263	0.999698	579	0	0.013276
580	BIRC6	16	0.90434	0.90327	0.999698	580	0	-0.95902
581	SUGT1	14	0.9052	0.90633	0.999698	581	0	-0.83231
582	LNX1	16	0.90592	0.90482	0.999698	582	0	1.4125
583	RNF220	16	0.90608	0.90501	0.999698	583	0	-0.21366
584	TAF1D	14	0.90868	0.90966	0.999698	584	0	-2.2384
585	BRCC3	16	0.90871	0.90755	0.999698	585	0	1.0971
586	ANAPC4	16	0.91007	0.90893	0.999698	586	0	-4.2349
587	UBE2S	13	0.91017	0.91051	0.999698	587	0	-0.17794
588	RNF19B	16	0.91231	0.9112	0.999698	588	0	-0.19926
589	UFM1	10	0.91487	0.91555	0.999698	589	0	-1.7573
590	USP51	15	0.91488	0.9143	0.999698	590	0	1.7671
591	UBOX5	16	0.91535	0.91434	0.999698	591	0	0.50149
592	DVL2	16	0.91563	0.91475	0.999698	592	0	0.52357
593	FBXL17	15	0.91596	0.91537	0.999698	593	0	-1.1441
594	PRPF8	16	0.9178	0.91717	0.999698	594	0	-3.086
595	USP30	16	0.91842	0.91776	0.999698	595	0	-1.0415
596	ASB13	15	0.91911	0.91839	0.999698	596	0	0.33394
597	AUP1	15	0.91963	0.91883	0.999698	597	0	0.41353
598	VPS8	16	0.92192	0.92109	0.999698	598	0	-0.46573
599	RNF123	16	0.92232	0.92137	0.999698	599	0	-0.95737
600	ZNRF4	16	0.92323	0.92238	0.999698	600	0	0.60615
601	USP26	16	0.92413	0.92328	0.999698	601	0	-1.0325
602	NEDD4	16	0.92516	0.92423	0.999698	602	0	-1.0758
603	EPN2	16	0.92572	0.92482	0.999698	603	0	-0.16953
604	UFSP2	16	0.92691	0.9259	0.999698	604	0	-1.4585
605	SH3RF2	16	0.92814	0.92716	0.999698	605	0	-0.20758
606	FAM105A	15	0.92874	0.92828	0.999698	606	0	0.82632
607	NBR1	16	0.92887	0.92786	0.999698	607	0	-0.6592
608	FBXO21	16	0.93344	0.93242	0.999698	608	0	-0.22994
609	MARCH1	20	0.93399	0.93345	0.999698	609	0	0.0037008
610	RAF1	15	0.93458	0.934	0.999698	610	0	-1.5323
611	TRIM41	16	0.93567	0.9346	0.999698	611	0	0.54217
612	CUL3	15	0.93698	0.93619	0.999698	612	0	-2.3443
613	UEVLD	15	0.93789	0.93715	0.999698	613	0	0.079096
614	OTUD1	16	0.94451	0.94365	0.999698	614	0	-0.64151
615	SPOP	16	0.94713	0.94633	0.999698	615	0	-0.82607
616	PDZRN4	16	0.94777	0.94707	0.999698	616	0	-2.5887
617	TRIM55	15	0.94947	0.9492	0.999698	617	0	-0.051787
618	DCUN1D2	16	0.94972	0.94901	0.999698	618	0	-1.6728
619	PIAS4	16	0.95244	0.95165	0.999698	619	0	-0.19163
620	TRIM42	16	0.95359	0.95292	0.999698	620	0	-1.1225
621	UBE4B	16	0.95558	0.95488	0.999698	621	0	-0.5329
622	TRAF2	16	0.95589	0.95524	0.999698	622	0	-0.4951
623	ANAPC2	16	0.95763	0.95698	0.999698	623	0	-2.1823
624	TBL1XR1	16	0.95916	0.95821	0.999698	624	0	-1.0094
625	LMO7	16	0.95966	0.95868	0.999698	625	0	0.62428
626	UBA3	14	0.96137	0.96212	0.999698	626	0	-2.962
627	PSMA2	16	0.96417	0.96314	0.999698	627	0	-0.45085
628	KDM2A	16	0.96698	0.96596	0.999698	628	0	-3.2174
629	BRCA1	16	0.96759	0.9665	0.999698	629	0	-0.39241
630	MGRN1	15	0.97025	0.96999	0.999698	630	0	-1.189
631	USP20	16	0.97123	0.96993	0.999698	631	0	-0.33635
632	RIOK3	15	0.97176	0.97119	0.999698	632	0	-1.9526
633	PSMB1	15	0.97236	0.97175	0.999698	633	0	-1.1603
634	CLTC	16	0.97371	0.97249	0.999698	634	0	-1.2324
635	CDCA3	15	0.97411	0.97346	0.999698	635	0	-1.0497
636	FEM1A	16	0.97414	0.97294	0.999698	636	0	-0.91395
637	ASB11	16	0.97432	0.97313	0.999698	637	0	0.5379
638	RNF20	16	0.97492	0.97377	0.999698	638	0	-2.7448
639	ATG7	16	0.9766	0.97537	0.999698	639	0	1.6229
640	DZIP3	16	0.97848	0.97736	0.999698	640	0	0.044156
641	DDB1	16	0.97967	0.97897	0.999698	641	0	-2.3864
642	UBE2D1	14	0.98162	0.98222	0.999698	642	0	0.2639
643	ASB6	16	0.98266	0.98205	0.999698	643	0	-1.8738
644	RNF217	15	0.98363	0.9827	0.999698	644	0	-0.53189
645	MALT1	16	0.98485	0.98433	0.999698	645	0	0.19388
646	TMEM189	16	0.98558	0.98524	0.999698	646	0	-0.31437
647	PSMA6	12	0.99221	0.99188	0.999698	647	0	-4.079
648	MAPK15	16	0.99513	0.99511	0.999698	648	0	-1.1106
649	NSMCE2	16	0.99606	0.9961	0.999698	649	0	-2.8266
650	MPI	16	0.99635	0.99635	0.999698	650	0	-0.69884
651	USP8	15	0.99727	0.99741	0.999698	651	0	-3.7273
652	UBL5	14	0.99776	0.9979	0.999698	652	0	-3.9365
653	FBXW11	16	0.99851	0.99846	0.999698	653	0	-0.22502
654	MUL1	15	0.99875	0.99885	0.999698	654	0	-1.079
655	NSFL1C	16	0.9989	0.99878	0.999698	655	0	-2.1511
656	PSMB6	15	0.99904	0.99911	0.999698	656	0	-1.1372
657	TPT1	16	0.99905	0.99895	0.999698	657	0	-4.5011
658	PRPF19	15	0.99919	0.99924	0.999698	658	0	-3.4608
659	PSMB3	16	0.9995	0.99946	0.999698	659	0	-3.5301
660	PSMA7	15	0.9996	0.99962	0.999698	660	0	-1.5835
661	USP5	16	0.99971	0.9997	0.999698	661	0	-3.603
